# Supplementary material for: Functional characterization of drought-responsive modules and genes in Oryza sativa: a network-based approach
Source: Front Genet. 2015 Jul 30;6:256. doi: 10.3389/fgene.2015.00256 (PMC4519691; doi:10.3389/fgene.2015.00256)
Supplement: Supplementary file 2 [file Data_Sheet_1.XLSX]

## Sheet: Sheet1
Module	Probe ID	Accession	Name	MSU Locus ID	RAP db Gene ID	Degree	Transcription Factor Family	leaves_fc	root_fc	panicle_fc	root_pval	leaves_pval	panicle_value	leaves_tillering_fc	leaves_tillering_pval	leaves_PE_fc	leaves_PE_pval	leaves_booting_fc	leaves_booting_pval	root_tillering_fc	root_tillering_pval	root_PE_fc	root_PE_pval	panicle_booting_fc	panicle_booting_pval
black	Os.11787.1.S1_at	AK073305.1	SOR/SNZ family protein, putative, expressed	LOC_Os07g01020	Os07g0100200	847	none	-1.04	0.47	-0.96	0.02144	0.000107	2.6e-05	-0.55	0.020685	-1.74	0.001465	-0.83	0.003545	0.29	0.093482	0.64	0.03749	-0.96	2.6e-05
black	Os.14656.2.S1_x_at	AK066484.1	ubiquitin-conjugating enzyme, putative, expressed	LOC_Os10g11260	Os10g0190000	423	none	-0.18	-0.25	0.49	0.015459	0.352402	0.000101	0.09	0.230512	-0.68	0.107507	0.05	0.648699	-0.23	0.049195	-0.28	0.104781	0.49	0.000101
black	Os.3634.1.S1_a_at	AK100714.1	ubiquitin conjugating enzyme protein, putative, expressed	LOC_Os01g13280	Os01g0233900	967	none	3.3	1.63	0.09	6e-06	0	0.1086	2.21	0.033948	4.15	0.000116	3.53	0.000229	1.22	7.3e-05	2.03	0.002603	0.09	0.1086
black	Os.50544.1.S1_at	AK121717.1	ubiquitin-conjugating enzyme domain containing protein, expressed	LOC_Os05g48380	Os05g0557600	958	none	0.45	0.35	0.43	0.001945	0.00011	0.001718	0.51	0.000815	0.5	0.00763	0.35	0.051183	0.15	0.139	0.56	0.00221	0.43	0.001718
black	Os.7856.1.S1_at	AK071849.1	HECT-domain domain containing protein, expressed	LOC_Os12g24080	Os12g0428600	558	none	0.58	0.2	-0.32	0.083489	3.6e-05	0.093592	0.26	0.114321	0.71	0.024294	0.76	0.026734	0.14	0.385928	0.27	0.219185	-0.32	0.093592
black	Os.10262.1.S1_at	AK106523.1	STIP1 homology and U box-containing protein 1, putative, expressed	LOC_Os08g02140	Os08g0113300	522	none	0.56	0.57	1.84	0.061898	0.038883	4.5e-05	0.86	0.140066	0.08	0.708824	0.73	0.010701	-0.05	0.734656	1.19	0.000716	1.84	4.5e-05
black	Os.7113.1.S1_at	AK073947.1	cullin, putative, expressed	LOC_Os05g05700	Os05g0149600	760	none	0.38	0.16	0.44	0.124042	4.3e-05	0.006402	0.34	0.031924	0.35	0.127368	0.43	0.009793	0.27	0.074356	0.04	0.702632	0.44	0.006402
black	Os.35443.1.S1_at	AK067496.1	TRAF-type zinc finger family protein, expressed	LOC_Os02g39290	Os02g0605500	31	none	0.18	-0.25	1.31	0.125923	0.11055	0.000371	0.33	0.031026	0.07	0.316078	0.15	0.459606	-0.18	0.160595	-0.32	0.176082	1.31	0.000371
black	Os.11665.1.S1_at	AK067589.1	GHMP kinases ATP-binding protein, putative, expressed	LOC_Os01g58790	Os01g0802100	566	none	-0.5	-0.6	0.04	0.002743	0.103789	0.85209	0.03	0.753759	-1.44	0.06095	-0.08	0.573567	-0.36	0.048574	-0.84	0.005197	0.04	0.85209
black	Os.7150.1.S1_at	AK101104.1	3-hydroxy-3-methylglutaryl-coenzyme A reductase, putative, expressed	LOC_Os09g31970	Os09g0492700	963	none	2.78	0.35	0.12	0.036626	7e-06	0.225668	2.14	0.000567	3.77	0.010348	2.43	0.002857	0.05	0.737913	0.65	0.003026	0.12	0.225668
black	Os.6789.1.S1_at	AK101064.1	hydroxymethylglutaryl-CoA synthase, putative, expressed	LOC_Os09g34960	Os09g0521400	849	none	2.81	-0.43	0.1	0.009916	2e-06	0.571683	1.8	0.029953	3.54	0.003124	3.08	0.003684	-0.43	0.040191	-0.44	0.183787	0.1	0.571683
black	Os.50953.1.S1_at	AK059671.1	alpha-amylase precursor, putative, expressed	LOC_Os06g49970	Os06g0713800	640	none	3.22	-0.74	0.28	0.001181	0	0.377096	2.75	0.002963	3.57	0.00613	3.33	0.003433	-0.73	0.066907	-0.75	0.046112	0.28	0.377096
black	Os.39979.1.A1_at	AK121154.1	UDP-glucuronate 4-epimerase, putative, expressed	LOC_Os03g14540	Os03g0249500	529	none	0.77	0.32	-0.28	0.065615	0.039395	0.131876	-0.48	0.032841	1.84	0.004032	0.95	0.044747	-0.07	0.59233	0.71	0.001424	-0.28	0.131876
black	Os.11669.1.S1_at	AK069120.1	ZOS3-17 - C2H2 zinc finger protein, expressed	LOC_Os03g50850	Os03g0717600	505	none	0.22	0.14	0.59	0.088686	0.002118	0.000837	0.3	0.05289	0.11	0.187267	0.26	0.041819	0.12	0.279229	0.15	0.320909	0.59	0.000837
black	Os.12957.1.S1_at	AK070807.1	RNA recognition motif containing protein, expressed	LOC_Os08g29650	Os08g0385900	471	none	0.34	0.45	0.31	0.001727	0.001318	0.006946	0.64	0.000823	-0.12	0.019022	0.5	0.003308	0.27	0.183374	0.62	0.009624	0.31	0.006946
black	Os.13714.1.S1_at	AK064384.1	pre-mRNA-splicing factor syf2, putative, expressed	LOC_Os06g49740	Os06g0711600	722	none	0.43	0.24	1.11	0.055659	1e-06	6.6e-05	0.44	0.011673	0.35	0.021412	0.48	0.001403	0.23	0.133642	0.26	0.137364	1.11	6.6e-05
black	Os.17297.1.S1_at	AK059539.1	U5 small nuclear ribonucleoprotein 200 kDa helicase, putative, expressed	LOC_Os02g01740	none	328	none	-0.01	0.45	0.55	0.003473	0.933939	0.01246	0.16	0.077841	-0.14	0.345447	-0.06	0.73158	0.63	0.007872	0.28	0.187265	0.55	0.01246
black	Os.24324.2.S1_at	AK073057.1	RNA recognition motif containing protein, expressed	LOC_Os03g27030	Os03g0388000	657	none	0.78	1.12	0.91	0.022092	0.020315	0.008329	1.54	0.019255	0.05	0.927276	0.76	0.073036	1.7	0.005626	0.55	0.018171	0.91	0.008329
black	Os.26501.1.S1_at	AK069159.1	PSP domain containing protein, expressed	LOC_Os02g58090	Os02g0827300	621	none	0.41	0.3	0.99	0.198462	0.000777	0.004326	0.77	0.007741	0.16	0.197994	0.29	0.078696	0.58	0.01652	0.01	0.917287	0.99	0.004326
black	Os.4669.3.S1_x_at	NM_194601.1	transposon protein, putative, CACTA, En/Spm sub-class, expressed	LOC_Os10g02630	Os10g0115600	504	none	0.08	0.62	1.15	0.013338	0.697112	0.002086	0.24	0.120931	-0.59	0.060232	0.59	0.144723	1.06	0.002981	0.18	0.404736	1.15	0.002086
black	Os.53248.1.A1_at	AK071566.1	coiled-coil domain-containing protein 12, putative, expressed	LOC_Os06g51420	Os06g0730800	764	none	-0.36	-0.39	0.24	0.056879	0.006836	0.151229	-0.19	0.002526	-0.46	0.093529	-0.44	0.0077	-0.02	0.710416	-0.76	0.019061	0.24	0.151229
black	Os.6813.1.S1_at	AK064099.1	transposon protein, putative, CACTA, En/Spm sub-class, expressed	LOC_Os09g01630	Os09g0103600	764	none	0.53	0.26	0.17	0.002985	0.000112	0.282377	0.66	0.00212	0.37	0.05396	0.55	0.033623	0.32	0.020245	0.21	0.060467	0.17	0.282377
black	OsAffx.2912.1.S1_s_at	9630.m03753	RNA recognition motif containing protein, putative, expressed	LOC_Os02g39060	Os02g0602600	633	none	0	0.42	0.57	0.016397	0.984799	0.070819	0.46	0.002396	-0.52	0.073486	0.05	0.716668	0.53	0.097366	0.3	0.194806	0.57	0.070819
black	Os.9053.1.S1_at	AK073303.1	alkaline phytoceramidase, putative, expressed	LOC_Os03g49180	Os03g0698900	946	none	0.73	0.22	0.02	0.00037	1.8e-05	0.576653	0.52	0.011973	0.86	0.079431	0.81	0.008069	0.18	0.008297	0.27	0.03127	0.02	0.576653
black	Os.36711.1.S1_at	AK062833.1	expressed protein	LOC_Os07g38990	Os07g0577900	768	none	0.85	0.68	0.4	0.006017	3.1e-05	0.000237	1.15	0.00316	0.17	0.350798	1.22	0.000202	0.26	0.232792	1.1	0.020072	0.4	0.000237
black	Os.5966.1.S1_at	AK072643.1	SNARE domain containing protein, putative, expressed	LOC_Os08g17600	Os08g0277900	987	none	0.53	0.58	0.82	2e-06	1.5e-05	0.000435	0.33	0.016959	0.69	0.029819	0.58	0.002351	0.44	0.009515	0.72	0.000437	0.82	0.000435
black	Os.7689.1.S1_a_at	AK067544.1	syntaxin 6, putative, expressed	LOC_Os01g73230	Os01g0963300	872	none	0.64	0.09	0.33	0.275678	0.0004	0.022196	0.3	0.014668	1.06	0.044101	0.58	0.046477	0.17	0.26107	0.01	0.923209	0.33	0.022196
black	Os.8343.1.S1_at	NM_185439.1	syntaxin, putative, expressed	LOC_Os06g02570	Os06g0116300	683	none	1.01	0.21	-0.37	0.120727	4e-06	0.066667	0.77	0.031841	1.12	0.023748	1.15	0.002012	0.45	0.043663	-0.03	0.896836	-0.37	0.066667
black	Os.8459.1.S1_at	AK061365.1	SNARE domain containing protein, putative, expressed	LOC_Os02g57510	Os02g0820700	755	none	0.38	0.29	0.58	0.023199	0.000811	0.001073	0.06	0.200779	0.44	0.094653	0.64	0.003755	0.05	0.188234	0.54	0.000484	0.58	0.001073
black	OsAffx.25746.1.S1_x_at	9631.m05671	25.3 kDa vesicle transport protein, putative, expressed	LOC_Os03g57760	Os03g0791500	699	none	0.71	0.3	-0.45	0.001345	8.8e-05	0.008888	0.25	0.044188	0.82	0.02732	1.06	0.002712	0.27	0.020229	0.33	0.055585	-0.45	0.008888
black	Os.3409.1.S1_at	AB007501.1	squalene synthetase, putative, expressed	LOC_Os03g59040	Os03g0805100	777	none	2.18	0.17	-0.53	0.382833	1e-06	0.019864	0.92	0.016095	2.79	0.001647	2.83	0.000359	0.05	0.762994	0.28	0.088635	-0.53	0.019864
black	Os.17977.1.S1_s_at	AK066982.1	eukaryotic translation initiation factor 2 subunit beta, putative, expressed	LOC_Os07g48300	none	577	none	-0.19	0.17	0.89	0.082623	0.513564	0.002829	0.46	0.052655	-1.31	0.024356	0.29	0.00585	0.29	0.018503	0.05	0.702492	0.89	0.002829
black	Os.22416.1.S1_at	AK059989.1	eukaryotic translation initiation factor, putative, expressed	LOC_Os03g15590	Os03g0262400	989	none	0.65	0.31	0.45	0.002157	1e-06	0.00132	0.42	0.010573	0.85	3.5e-05	0.68	8.2e-05	0.44	0.0013	0.19	0.138517	0.45	0.00132
black	Os.32732.1.S1_at	AK062434.1	ubiquitin family domain containing protein, expressed	LOC_Os01g68940	Os01g0918200	418	none	0	0.29	0.28	0.010811	0.986675	0.101541	-0.9	0.001288	0.39	0.057974	0.52	0.155428	0.09	0.444114	0.48	0.034248	0.28	0.101541
black	Os.48081.1.S1_at	AK070529.1	eukaryotic translation initiation factor 3 subunit C, putative, expressed	LOC_Os07g03230	Os07g0124500	237	none	-0.01	0.21	-0.71	0.005941	0.932211	0.002634	0.3	0.014856	-0.36	0.253618	0.03	0.85565	0.13	0.268735	0.29	0.010286	-0.71	0.002634
black	Os.55353.1.S1_at	AK107923.1	ubiquitin-like protein SMT3, putative, expressed	LOC_Os07g38690	Os07g0574500	663	none	-0.97	0.08	-0.44	0.635972	1.2e-05	0.298291	-1.25	0.00213	-0.99	0.013659	-0.69	0.11016	0.2	0.549282	-0.04	0.804924	-0.44	0.298291
black	Os.7734.1.S1_at	AK100395.1	THO complex subunit 1, putative, expressed	LOC_Os03g01970	Os03g0110400	370	none	0.34	0.73	0.58	1.9e-05	0.095805	0.003009	0.66	0.059741	-0.13	0.716419	0.5	0.002856	0.76	0.002678	0.7	0.014492	0.58	0.003009
black	Os.20045.1.S1_at	AK102826.1	retrotransposon protein, putative, unclassified, expressed	LOC_Os03g16369	Os03g0270200	633	none	0.66	0.81	0.83	0.062994	0.063642	0.017461	1.51	0.011173	-0.82	0.010662	1.28	0.141735	0.23	0.511628	1.39	0.15965	0.83	0.017461
black	Os.17525.1.S1_at	AK067442.1	mRNA-decapping enzyme, putative, expressed	LOC_Os07g14580	Os07g0249600	409	none	0.12	-0.21	-0.59	0.050109	0.461353	0.018493	-0.25	0.034856	0.47	0.139445	0.16	0.207673	-0.37	0.003392	-0.04	0.801697	-0.59	0.018493
black	Os.35084.1.S1_at	AK069044.1	ABC transporter, ATP-binding protein, putative, expressed	LOC_Os03g20170	Os03g0316900	718	none	0.92	0.4	0.21	0.005822	0.003535	0.000848	0.56	0.018519	1.62	0.039542	0.57	0.052418	0.27	0.068292	0.52	0.028944	0.21	0.000848
black	Os.5673.1.S1_at	AK098939.1	endonuclease/exonuclease/phosphatase family domain containing protein, expressed	LOC_Os05g32330	Os05g0389500	754	none	-0.96	-0.74	0	0.012102	0.007597	0.982537	0.02	0.926592	-1.99	0.000671	-0.93	0.092472	-0.55	0.287951	-0.94	0.044349	0	0.982537
black	Os.8198.1.S1_at	AK103781.1	CAF1 family ribonuclease containing protein, putative, expressed	LOC_Os08g34170	Os08g0440300	872	none	0.72	0.61	1.92	0.000115	3e-06	3.9e-05	0.56	0.001106	1.04	0.015726	0.57	0.000617	0.62	0.00612	0.61	0.026068	1.92	3.9e-05
black	Os.8777.1.S1_at	AK102019.1	CCR4-NOT transcription factor, putative, expressed	LOC_Os03g44900	Os03g0652100	204	none	-0.06	-0.15	-0.43	0.278102	0.458064	0.003617	-0.17	0.077743	-0.22	0.0091	0.21	0.111419	-0.46	0.014372	0.17	0.082459	-0.43	0.003617
black	Os.14437.1.S1_at	AK073376.1	serine/threonine-protein kinase RIO-like, putative, expressed	LOC_Os01g66520	Os01g0888700	564	none	0.24	1.17	1.95	0.000886	0.417084	0.000537	1.03	0.00051	-0.82	0.156036	0.52	0.014324	1.43	0.002983	0.9	0.012329	1.95	0.000537
black	Os.54360.1.S1_at	AK103649.1	GTPase of unknown function domain containing protein, putative, expressed	LOC_Os03g44530	Os03g0647500	364	none	0.25	0.79	1.23	0.022707	0.616567	0.011852	1.7	0.058035	-0.82	0.160857	-0.12	0.780827	1.14	0.076204	0.44	0.01845	1.23	0.011852
black	Os.27722.1.S1_at	AK071966.1	ribonuclease P family protein, putative, expressed	LOC_Os05g39530	Os05g0472300	662	none	0.72	0.48	1.61	0.001301	0.000887	9.7e-05	0.81	0.002607	0.51	0.18242	0.84	0.000757	0.59	0.034616	0.38	0.079705	1.61	9.7e-05
black	Os.19368.1.S1_at	AK058269.1	XRN 5'-3' exonuclease N-terminus domain containing protein, expressed	LOC_Os03g58060	Os03g0794800	659	none	0.66	0.08	0.08	0.502644	1.1e-05	0.468887	0.57	0.004301	0.57	0.008088	0.84	0.039182	-0.09	0.399453	0.24	0.264561	0.08	0.468887
black	Os.11223.1.S1_at	AK111555.1	casein kinase II subunit beta-4, putative, expressed	LOC_Os10g41520	Os10g0564900	336	none	0.31	0.16	0.66	0.226253	0.035087	0.000857	0.22	0.067664	0.13	0.426913	0.59	0.002946	0.39	0.001157	-0.07	0.667002	0.66	0.000857
black	Os.7041.1.S1_at	AK063315.1	ribosomal protein L30 containing protein, expressed	LOC_Os08g01859	Os08g0110100	215	none	-0.51	0.13	-0.35	0.417146	0.001145	0.004513	-0.94	0.002449	-0.18	0.317345	-0.41	0.016301	0.1	0.62357	0.16	0.348641	-0.35	0.004513
black	OsAffx.26703.1.S1_x_at	9633.m00220	50S ribosomal protein L10, chloroplast precursor, putative, expressed	LOC_Os05g03030	Os05g0121500	607	none	-1.06	0.16	-0.18	0.360413	2e-06	0.371352	-1.53	0.001227	-1.04	0.017481	-0.62	0.023163	0.59	0.00894	-0.26	0.002749	-0.18	0.371352
black	OsAffx.15438.1.S1_at	9634.m01542	acylphosphatase, putative, expressed	LOC_Os06g15390	Os06g0264700	452	none	-1.32	0.05	0.86	0.898791	4e-06	0.023777	-1.08	0.001863	-1.63	0.022026	-1.26	0.001335	-0.56	0.011349	0.65	0.068239	0.86	0.023777
black	Os.27513.1.A1_a_at	AK066635.1	phosphoenolpyruvate carboxylase, putative, expressed	LOC_Os01g11054	Os01g0208700	922	none	-2.54	-2.47	-0.81	0.000189	4.6e-05	0.087079	-1.36	0.00115	-3.67	0.000469	-2.58	0.000124	-1.58	0.059557	-3.37	0.004309	-0.81	0.087079
black	Os.14000.1.S1_at	AK070943.1	DNA-directed RNA polymerase subunit, putative, expressed	LOC_Os03g38960	Os03g0586600	436	none	0	0.63	0.59	0.01446	0.965907	0.006016	-0.03	0.744197	-0.11	0.689109	0.15	0.387559	0.17	0.098169	1.08	0.013333	0.59	0.006016
black	Os.26438.1.S1_at	AK059611.1	expressed protein	LOC_Os02g45120	Os02g0672700	490	none	0.81	1.16	1.03	8.8e-05	0.042621	0.005786	1.98	0.000721	0.43	0.582985	0.03	0.939763	1.14	0.023522	1.18	0.01393	1.03	0.005786
black	Os.27569.2.S1_at	AK066619.1	RNA polymerase III RPC4 domain containing protein, expressed	LOC_Os01g66580	Os01g0889200	561	none	0.31	0.4	0.69	0.016026	0.148608	0.016607	0.61	0.013301	-0.69	0.003552	1.02	0.052195	0.52	0.026971	0.28	0.272902	0.69	0.016607
black	Os.5304.1.S1_at	AK121807.1	DNA-directed RNA polymerase subunit, putative, expressed	LOC_Os07g27930	Os07g0463100	859	none	0.42	0.36	0.82	0.000158	0	0.003263	0.47	0.000821	0.33	0.005827	0.46	0.01043	0.3	0.015853	0.43	0.004492	0.82	0.003263
black	Os.146.1.S1_at	D16292.1	nucleoside diphosphate kinase, putative, expressed	LOC_Os07g30970	Os07g0492000	115	none	0.06	-0.27	0.28	0.004958	0.602215	0.14921	0.07	0.406399	-0.2	0.267895	0.33	0.040013	-0.35	0.004981	-0.18	0.232634	0.28	0.14921
black	Os.10017.1.S1_at	CB657305	chaperone protein dnaJ 49, putative, expressed	LOC_Os01g37560	Os01g0556400	837	none	0.38	0.14	0.69	0.13277	2e-06	0.000542	0.22	0.019834	0.29	0.030695	0.63	0.000466	0.36	0.006588	-0.07	0.460747	0.69	0.000542
black	Os.10985.1.S1_at	AK068268.1	OsPDIL1-1 protein disulfide isomerase PDIL1-1, expressed	LOC_Os11g09280	Os11g0199200	551	none	0.83	0.02	-0.41	0.858945	0.000968	0.004892	0.79	0.00315	0.87	0.239932	0.83	0.00093	-0.02	0.890797	0.06	0.739676	-0.41	0.004892
black	Os.12234.2.S1_s_at	AK064012.1	heat shock 22 kDa protein, mitochondrial precursor, putative, expressed	LOC_Os06g11610	Os06g0219500	541	none	1.21	3.92	1.48	0.000265	0.001585	0.005032	1.84	0.00315	1.01	0.045592	0.77	0.042889	2.83	0.004553	5.01	0.001056	1.48	0.005032
black	Os.4775.1.S1_at	AK121025.1	hsp20/alpha crystallin family protein, putative, expressed	LOC_Os01g04380	Os01g0136200	612	none	1.88	5.67	3.28	0.005439	1e-05	0.132594	1.52	0.035068	2.84	0.009002	1.27	0.01156	2.73	0.005292	8.62	0.005894	3.28	0.132594
black	Os.54915.1.S1_at	AK107093.1	prefoldin, putative, expressed	LOC_Os05g19040	Os05g0272900	395	none	1.01	-0.06	-0.7	0.686334	3e-06	0.014456	0.97	0.00067	1.25	0.001274	0.81	0.002978	-0.3	0.052226	0.17	0.479721	-0.7	0.014456
black	Os.6205.1.S1_a_at	AK070732.1	zinc finger, C3HC4 type domain containing protein, expressed	LOC_Os04g44820	Os04g0530500	502	none	0.18	-0.35	1.06	0.142405	0.391727	0.000323	-0.35	0.029607	1.08	0.023875	-0.19	0.099665	-0.43	0.058145	-0.27	0.141998	1.06	0.000323
black	Os.6899.1.S1_a_at	AK062536.1	glucosidase II beta subunit-like domain containing protein, expressed	LOC_Os01g16970	Os01g0276800	141	none	0.53	1.12	-0.52	0.00073	0.015539	0.043741	0.46	0.047389	0.58	0.12885	0.55	0.088084	1.66	0.001129	0.59	0.050603	-0.52	0.043741
black	OsAffx.24979.1.S1_at	9631.m00466	peptidase, putative, expressed	LOC_Os03g05430	Os03g0147900	887	none	-0.6	-0.19	-0.43	0.097656	0.000275	0.023537	-0.28	0.174931	-1.04	0.002222	-0.47	0.032107	-0.12	0.439012	-0.26	0.120962	-0.43	0.023537
black	Os.27496.1.S1_at	AK102414.1	protein transporter, putative, expressed	LOC_Os02g23890	Os02g0435000	791	none	0.6	0.47	0.14	0.018411	0	0.128594	0.64	0.000406	0.53	0.001767	0.63	0.003757	0.81	0.000595	0.12	0.084421	0.14	0.128594
black	Os.10116.1.S1_at	AK063815.1	protein transport protein SEC61 subunit gamma, putative, expressed	LOC_Os02g08180	Os02g0178400	365	none	0.8	-0.1	-0.84	0.160309	0	0.000849	0.75	0.000278	0.69	0.003411	0.95	0.001173	0.01	0.621386	-0.22	0.043528	-0.84	0.000849
black	Os.11446.1.S1_at	AK059237.1	26S protease regulatory subunit 6B, putative, expressed	LOC_Os02g21970	Os02g0325100	366	none	0.56	-0.02	-0.37	0.864593	0	0.008117	0.3	0.010411	0.75	0.002331	0.61	0.022398	0.21	0.071828	-0.25	0.011169	-0.37	0.008117
black	Os.12327.1.S1_at	AK071400.1	proteasome/cyclosome repeat containing protein, expressed	LOC_Os09g15750	Os09g0326800	291	none	0.55	0.69	0.53	0.018977	0.008957	0.030866	0.82	0.022131	-0.1	0.696153	0.94	0.057326	0.73	0.017301	0.64	0.11968	0.53	0.030866
black	OsAffx.6478.1.S1_x_at	9637.m02930	peptidase, T1 family, putative, expressed	LOC_Os09g33986	Os09g0515200	104	none	0.06	-0.39	-0.02	0.003324	0.540636	0.947324	-0.24	0.150083	0.37	0.198572	0.05	0.495245	-0.26	0.024579	-0.52	0.063741	-0.02	0.947324
black	Os.52400.1.S1_at	AK068573.1	radical SAM enzyme, putative, expressed	LOC_Os12g17070	Os12g0270100	682	none	-0.51	-0.26	-0.07	0.227648	0.169167	0.784146	0.45	0.135083	-1.36	0.083092	-0.62	0.003132	-0.21	0.312445	-0.3	0.482011	-0.07	0.784146
black	Os.11798.1.S1_at	AK101193.1	OsGH3.8 - Probable indole-3-acetic acid-amido synthetase, expressed	LOC_Os07g40290	Os07g0592600	854	none	2.81	-0.55	1.89	0.313648	0.001327	0.023579	2.33	0.002896	4.4	5.3e-05	1.69	0.008959	-1.28	0.010964	0.17	0.805794	1.89	0.023579
black	Os.12646.1.S1_at	AB125305.1	CAMK_CAMK_like.11 - CAMK includes calcium/calmodulin depedent protein kinases, expressed	LOC_Os01g64970	Os01g0869900	808	none	1.69	0.11	-0.22	0.137347	0	0.148874	1.49	1.6e-05	1.36	0.001629	2.23	0.000136	0.03	0.764988	0.18	0.056705	-0.22	0.148874
black	Os.15908.1.S1_s_at	AK101721.1	OsRR4 type-A response regulator, expressed	LOC_Os01g72330	Os01g0952500	727	Orphans	-2.3	-0.68	-0.22	0.032488	0.00032	0.240684	-0.81	0.005097	-2.35	0.006301	-3.73	0.001561	-0.56	0.004051	-0.79	0.015896	-0.22	0.240684
black	Os.16704.1.S1_at	AB125303.1	CAMK_CAMK_like.7 - CAMK includes calcium/calmodulin depedent protein kinases, expressed	LOC_Os07g42940	Os07g0622000	550	none	-0.72	-0.39	-0.6	0.055848	1.7e-05	0.001248	-0.85	0.001979	-0.83	0.009769	-0.49	0.018426	-0.68	0.002606	-0.1	0.637669	-0.6	0.001248
black	Os.42200.1.S1_at	CA765468	bZIP transcription factor, putative, expressed	LOC_Os01g59760	Os01g0813100	809	bZIP	1.39	1.58	-0.46	5.9e-05	0.000753	0.099564	1.13	0.041199	2.3	0.000944	0.73	0.031919	1.86	0.001704	1.31	0.025517	-0.46	0.099564
black	Os.4379.1.S1_at	AY323482.1	bZIP transcription factor, putative, expressed	LOC_Os08g36790	none	981	bZIP	1.74	1.06	0.91	1e-06	0	0.0032	1.16	0.000156	1.86	7.1e-05	2.22	0.002044	1.16	9e-06	0.96	0.000647	0.91	0.0032
black	Os.52602.1.S1_x_at	AK068270.1	CPuORF40 - conserved peptide uORF-containing transcript, expressed	LOC_Os10g36703	Os10g0510500	488	none	-0.48	-0.99	-0.68	0.099906	0.175616	0.027121	0.17	0.500123	-1.49	0.03024	-0.12	0.480638	-1.65	0.004398	-0.32	0.536977	-0.68	0.027121
black	Os.57096.1.S1_at	AK110915.1	bZIP transcription factor domain containing protein, expressed	LOC_Os07g48660	Os07g0686100	784	bZIP	-1.1	0.01	-0.35	0.947614	0.000551	0.012573	-0.68	0.009686	-1.94	0.008125	-0.68	0.026966	-0.16	0.496802	0.18	0.468169	-0.35	0.012573
black	Os.15789.1.S1_x_at	AK061040.1	peroxidase precursor, putative, expressed	LOC_Os12g08920	Os12g0191500	841	none	-1.65	-0.97	-1.53	0.00058	0	0.000309	-2.14	0.000395	-1.21	0.016118	-1.6	0.005118	-0.83	0.016407	-1.1	0.018072	-1.53	0.000309
black	Os.4169.1.S1_at	D01000.1	copper/zinc superoxide dismutase, putative, expressed	LOC_Os07g46990	Os07g0665200	987	none	1.68	1.84	0.31	2e-06	1e-06	0.238411	1.41	0.017403	1.36	0.006217	2.28	0.006621	1.84	0.002395	1.85	0.00476	0.31	0.238411
black	Os.4851.1.S1_at	AK073265.1	oxidoreductase, short chain dehydrogenase/reductase family protein, putative, expressed	LOC_Os04g52400	Os04g0614000	846	none	-0.55	-0.83	-0.73	2.9e-05	0.002207	0.001923	-0.22	0.132953	-0.92	0.021703	-0.51	0.000257	-1.06	0.002031	-0.6	0.01215	-0.73	0.001923
black	Os.49813.1.S1_a_at	AK111709.1	WD domain, G-beta repeat domain containing protein, expressed	LOC_Os02g14790	Os02g0245100	879	none	-0.51	-0.69	-0.69	4.8e-05	0.000438	0.001662	-0.32	0.055487	-0.45	0.225201	-0.77	0.003008	-0.64	0.012151	-0.73	0.003733	-0.69	0.001662
black	Os.4954.1.S1_a_at	AK060861.1	ribose-5-phosphate isomerase A, putative, expressed	LOC_Os07g08030	Os07g0176900	1016	none	-1.78	-0.69	-0.95	0.00048	3e-06	0.007208	-1.29	0.000232	-2.36	1.1e-05	-1.7	0.001852	-0.95	0.000576	-0.44	0.123019	-0.95	0.007208
black	Os.50196.1.S1_x_at	AK103187.1	cytochrome c oxidase assembly protein COX15, putative, expressed	LOC_Os08g38720	Os08g0496000	673	none	-0.69	-0.52	0.26	0.035242	0.03113	0.313308	-0.08	0.748574	-1.94	0.001011	-0.04	0.792993	-0.29	0.14537	-0.74	0.132477	0.26	0.313308
black	Os.6336.1.S1_at	AK069403.1	cytochrome c1-1, heme protein, mitochondrial precursor, putative, expressed	LOC_Os01g70960	Os01g0935700	241	none	0.03	0.05	-0.04	0.719628	0.816765	0.543519	0.32	0.019624	-0.4	0.198677	0.17	0.018821	-0.11	0.312947	0.22	0.385555	-0.04	0.543519
black	Os.28056.1.S1_at	AK058856.1	vacuolar ATP synthase 98 kDa subunit, putative, expressed	LOC_Os10g10500	Os10g0184300	756	none	0.9	-0.17	-0.23	0.015573	0	0.036262	0.52	0.003214	1.17	0.001655	1	0.002288	-0.14	0.099762	-0.2	0.16798	-0.23	0.036262
black	Os.8065.1.S1_at	AF375052.1	ATP synthase, putative, expressed	LOC_Os06g37180	Os06g0568200	956	none	0.78	0.16	0.25	0.009465	0	0.000382	0.56	0.000766	0.81	0.001423	0.97	0.000406	0.24	0.00138	0.09	0.357836	0.25	0.000382
black	Os.9499.1.S1_at	AK071200.1	vacuolar ATP synthase subunit E, putative, expressed	LOC_Os01g46980	Os01g0659200	828	none	0.47	-0.13	-0.01	0.006328	0	0.885547	0.34	0.028025	0.51	0.00411	0.55	0.00479	-0.2	0.004253	-0.07	0.361414	-0.01	0.885547
black	Os.26921.1.S1_at	AK121880.1	endonuclease, putative, expressed	LOC_Os03g01100	Os03g0100400	734	none	0.93	0.19	1.08	0.195316	0	0.015509	1.04	0.005551	0.9	0.00026	0.85	0.024698	0.25	0.02693	0.12	0.531354	1.08	0.015509
black	Os.51984.1.S2_at	AK064466.1	ATP-dependent DNA helicase 2 subunit 1, putative, expressed	LOC_Os07g08729	Os07g0184900	376	none	0.37	1.16	0.53	9e-06	0.190209	0.026767	0.79	0.004221	-0.65	0.004314	0.97	0.027829	1.22	7e-06	1.1	0.027543	0.53	0.026767
black	Os.2329.1.S1_a_at	AF182806.1	carbonic anhydrase, chloroplast precursor, putative, expressed	LOC_Os01g45274	Os01g0639900	966	none	-1.23	-0.95	-0.54	0.000289	0.002106	0.020979	-0.32	0.000697	-2.23	9e-06	-1.15	0.042228	-1.01	0.002941	-0.89	0.00996	-0.54	0.020979
black	Os.56999.1.S1_at	AK110718.1	phosphatase, putative, expressed	LOC_Os03g17940	Os03g0288700	448	none	0.71	0.86	-0.17	0.000102	0.000148	0.146067	0.28	0.093262	0.59	0.033549	1.25	0.002581	0.73	0.000471	0.98	0.030638	-0.17	0.146067
black	Os.11245.1.S1_at	AK067027.1	dolichyl-diphosphooligosaccharide--protein glycosyltransferase 67 kDasubunit precursor, putative, expressed	LOC_Os05g23600	Os05g0301500	367	none	-0.15	-0.11	-0.33	0.636383	0.579096	0.173006	-0.19	0.456537	-0.74	0.275388	0.47	0.010161	0.41	0.023733	-0.63	0.024932	-0.33	0.173006
black	Os.11439.1.S1_at	AK102588.1	glycosyl hydrolase family 47 domain contain protein, expressed	LOC_Os04g51690	Os04g0606400	470	none	0.78	-0.1	-0.95	0.543676	0	0.003561	0.85	0.017874	0.71	0.043184	0.77	0.001011	0.02	0.870222	-0.21	0.345015	-0.95	0.003561
black	Os.12164.1.S1_at	AK063856.1	Ser/Thr protein phosphatase family protein, putative, expressed	LOC_Os03g16110	Os03g0268000	508	none	0.08	0.06	0.54	0.439254	0.418604	0.001796	0.24	0.078055	-0.06	0.817711	0.07	0.623	0.07	0.437373	0.05	0.727339	0.54	0.001796
black	Os.19304.1.S1_at	AK065493.1	HEAT repeat family protein, putative, expressed	LOC_Os07g49320	Os07g0693900	948	none	0.6	0.3	0.58	0.021383	2e-05	0.005133	0.52	0.002809	0.47	0.12057	0.8	0.015484	0.15	0.245178	0.44	0.097859	0.58	0.005133
black	Os.47058.1.S1_at	AK067725.1	RNA recognition motif containing protein, putative, expressed	LOC_Os07g39560	Os07g0584500	887	none	-0.75	-0.36	-1.09	4.7e-05	0	1.8e-05	-0.53	0.008943	-0.77	0.00645	-0.95	0.000282	-0.45	0.000488	-0.27	0.020054	-1.09	1.8e-05
black	Os.54216.1.S1_at	AK102572.1	elongation factor Tu, putative, expressed	LOC_Os04g58140	Os04g0677800	717	none	0.62	0.17	0.47	0.395354	0.000624	0.05625	0.73	0.016782	0.06	0.720646	1.06	0.030035	-0.07	0.746982	0.41	0.270056	0.47	0.05625
black	Os.38092.1.S1_at	AK066490.1	UDP-3-O- N-acetylglucosamine deacetylase, putative, expressed	LOC_Os03g12320	Os03g0223900	1005	none	2.31	0.26	0.99	0.231577	0	0.027391	1.32	0.032223	2.67	0.003888	2.93	0.007837	0.41	0.225465	0.11	0.558358	0.99	0.027391
black	Os.53935.1.S1_at	AK100905.1	lipid-A-disaccharide synthase family protein, expressed	LOC_Os01g54900	Os01g0752600	607	none	0.99	0.05	1.05	0.811857	1e-06	0.001515	1.06	0.013676	0.7	0.025146	1.2	0.04593	0.32	0.034354	-0.22	0.368964	1.05	0.001515
black	OsAffx.11295.1.S1_at	9629.m03112	UDP-N-acetylglucosamine--N-acetylmuramyl-pyrophosphor yl-undecaprenol N-acetylglucosamine transferase, putative, expressed	LOC_Os01g33230	Os01g0516700	633	none	0.83	-0.06	0.18	0.66315	0.001585	0.20559	1.4	0.002652	0.51	0.335181	0.58	0.272661	-0.07	0.583413	-0.04	0.849655	0.18	0.20559
black	Os.31816.2.S1_x_at	CB096460	histone-lysine N-methyltransferase, putative, expressed	LOC_Os01g70220	Os01g0927000	170	none	0.52	0.06	-0.63	0.714425	0.05764	0.017827	0.66	0.021807	0.81	0.362254	0.1	0.576566	-0.03	0.911685	0.16	0.575233	-0.63	0.017827
black	Os.50311.1.S1_at	AK120652.1	radical SAM enzyme, putative, expressed	LOC_Os04g38330	Os04g0455800	657	none	-0.91	-0.62	0.61	0.000115	2.6e-05	0.000375	-1.04	0.003114	-1.04	0.002493	-0.65	0.00034	-0.57	0.036045	-0.68	0.006976	0.61	0.000375
black	Os.37640.1.S1_at	U33283.1	inositol-1-monophosphatase, putative, expressed	LOC_Os12g08280	Os12g0183300	1009	none	-1.36	-0.72	-1.2	0.000772	2.3e-05	0.003676	-0.95	0.004989	-1.72	3.4e-05	-1.39	1e-05	-0.87	0.002893	-0.57	0.097384	-1.2	0.003676
black	Os.9243.1.S1_at	AK120080.1	1-phosphatidylinositol-4-phosphate 5-kinase/ zinc ion binding protein, putative, expressed	LOC_Os08g33200	Os08g0428900	735	none	-1.57	-1	-2.31	0.00131	0.000151	0.000266	-1.7	6.7e-05	-1.9	0.04642	-1.11	0.050242	-0.57	0.104357	-1.42	0.006643	-2.31	0.000266
black	OsAffx.24860.1.S1_at	9630.m05348	DEAD-box ATP-dependent RNA helicase, putative, expressed	LOC_Os02g54020	Os02g0780800	448	none	0	0.43	0.63	0.003457	0.990345	0.003404	0.21	0.361595	-0.38	0.104323	0.17	0.493606	0.62	0.010193	0.23	0.26444	0.63	0.003404
black	Os.32034.1.A1_s_at	AK106285.1	RecF/RecN/SMC N terminal domain containing protein, expressed	LOC_Os02g29464	Os02g0497500	322	none	-0.28	0.76	0.25	0.022001	0.400961	0.343264	0.39	0.287837	-1.17	0.070388	-0.05	0.926657	1.35	0.000585	0.17	0.724381	0.25	0.343264
black	Os.16285.1.S1_a_at	AK069553.1	GPI mannosyltransferase 1, putative, expressed	LOC_Os03g46750	Os03g0670200	523	none	0.19	0.57	1.15	0	0.061204	0.006729	0.02	0.829797	0.51	0.058193	0.05	0.387918	0.54	0.00476	0.61	0.002309	1.15	0.006729
black	Os.50905.1.S1_at	AK059371.1	phosphatidylinositol N-acetylglucosaminyltransferase subunit P, putative, expressed	LOC_Os10g41950	Os10g0569100	404	none	0.35	0.35	0.23	0.062838	0.139972	0.177554	0.2	0.639395	0.67	0.036574	0.18	0.456459	0.08	0.739944	0.62	0.063644	0.23	0.177554
black	Os.53684.1.A1_at	AK073895.1	glycosylphosphatidylinositol anchor biosynthesis protein 11, putative, expressed	LOC_Os03g03690	Os03g0129000	615	none	1.16	-0.07	-0.48	0.352396	0	0.002379	1.31	0.005531	1.06	0.022774	1.11	0.002797	-0.11	0.382172	-0.02	0.808626	-0.48	0.002379
black	Os.7453.1.S1_at	AK068119.1	expressed protein	LOC_Os10g08940	Os10g0170300	425	none	0.99	-0.09	-0.75	0.759914	0.011304	0.075597	1.5	0.076	-0.04	0.942356	1.49	0.055303	-0.11	0.625338	-0.06	0.91113	-0.75	0.075597
black	Os.8723.1.A1_at	CB633316	N-acetylglucosaminyl transferase component, putative, expressed	LOC_Os05g22370	Os05g0290300	627	none	0.62	0.31	0.2	0.109456	0.007127	0.338889	0.85	0.005552	-0.18	0.366468	1.19	0.035256	0.21	0.484899	0.42	0.21711	0.2	0.338889
black	Os.22886.1.A1_at	AU029551	triosephosphate isomerase, cytosolic, putative, expressed	LOC_Os01g05490	Os01g0147900	244	none	-0.11	-0.22	-0.18	0.305474	0.432511	0.220426	0.01	0.919327	0.19	0.446904	-0.53	0.013907	-0.64	0.006288	0.19	0.464079	-0.18	0.220426
black	Os.10143.1.S1_at	AK098950.1	dehydrogenase E1 component domain containing protein, expressed	LOC_Os02g50620	Os02g0739600	549	none	-0.62	-1.12	-1.5	0.000288	8.4e-05	1.2e-05	-0.61	0.005674	-0.63	0.009956	-0.63	0.021524	-1.43	2.8e-05	-0.81	0.004876	-1.5	1.2e-05
black	Os.1506.1.S1_at	AK066632.1	dihydrolipoyl dehydrogenase 1, mitochondrial precursor, putative, expressed	LOC_Os01g22520	Os01g0328700	1022	none	-1.03	-0.52	-0.91	2e-06	0	9e-06	-0.84	0.000271	-0.98	0.004505	-1.28	6.9e-05	-0.53	0.018933	-0.51	0.002029	-0.91	9e-06
black	Os.11118.1.S1_at	AK070705.1	phosphoglycerate kinase protein, putative, expressed	LOC_Os06g45710	Os06g0668200	981	none	2.59	0.55	0.99	0.001018	0	0.000283	2.67	5.5e-05	2.93	9.1e-05	2.17	0.023576	0.32	0.013867	0.77	0.051549	0.99	0.000283
black	Os.27939.1.A1_at	AK069874.1	tafazzin, putative, expressed	LOC_Os04g57150	Os04g0667000	952	none	1.09	0.29	0.18	0.007544	1.1e-05	0.044803	1.04	0.003891	0.77	0.166016	1.46	0.000992	0.36	0.022531	0.22	0.141204	0.18	0.044803
black	Os.54269.1.S1_s_at	AK102948.1	phosphatidylserine synthase, putative, expressed	LOC_Os05g48060	Os05g0554400	965	none	1.33	0.69	1.24	0.002755	3.6e-05	0.008298	1.24	0.10126	1.35	0.061758	1.41	0.019767	0.63	0.052918	0.75	0.075615	1.24	0.008298
black	Os.9146.1.S1_at	AK059030.1	O-acyltransferase, putative, expressed	LOC_Os02g45344	Os02g0676000	347	none	-0.12	-0.46	-0.77	0.001836	0.21957	0.00277	-0.45	0.031669	0.28	0.044242	-0.18	0.102007	-0.59	0.005415	-0.33	0.062815	-0.77	0.00277
black	Os.8324.1.S1_a_at	AF429948.1	kinase, pfkB family, putative, expressed	LOC_Os01g66940	Os01g0894300	784	none	-0.94	-1.37	-0.68	0.000249	0.000175	0.062498	-1.44	0.000774	-0.59	0.241378	-0.78	0.011788	-0.88	0.099922	-1.86	0.006783	-0.68	0.062498
black	Os.53321.1.S1_at	AK120997.1	synthase, putative, expressed	LOC_Os06g44270	Os06g0652400	181	none	0.84	-0.66	-1.01	0.001124	2e-06	0.010645	1.2	0.005521	0.79	0.029071	0.54	0.024434	-0.51	0.007354	-0.8	0.005124	-1.01	0.010645
black	Os.12579.1.S1_at	AK059654.1	acetyl-CoA acetyltransferase, cytosolic, putative, expressed	LOC_Os09g07830	Os09g0252100	796	none	1.08	0.08	-0.5	0.520074	0	0.003768	1.31	0.006274	0.67	0.018475	1.25	0.005335	-0.14	0.109141	0.29	0.095281	-0.5	0.003768
black	Os.7513.1.S1_at	CB680661	acyl-coenzyme A oxidase, putative, expressed	LOC_Os11g39220	Os11g0605500	672	none	1.77	0.03	-0.5	0.919454	0.000261	0.033994	0.59	0.082997	3.47	0.002475	1.26	0.052541	-0.36	0.086964	0.42	0.184314	-0.5	0.033994
black	Os.11759.1.S1_at	AK067125.1	GTPase-activating protein, putative, expressed	LOC_Os07g37650	Os07g0563800	964	none	0.89	0.39	0.91	5.1e-05	0	0.000911	0.69	0.0057	0.89	0.006557	1.1	0.000265	0.52	0.000586	0.27	0.033159	0.91	0.000911
black	Os.21368.1.A1_at	AK073388.1	EAP30/Vps36 family domain containing protein, expressed	LOC_Os01g59800	Os01g0813500	606	none	0.51	-0.06	0.26	0.598435	2.1e-05	0.09913	0.58	0.009811	0.19	0.161856	0.75	0.042036	0.03	0.659566	-0.15	0.311284	0.26	0.09913
black	Os.29809.2.S1_x_at	NM_187734.1	SNF7 domain containing protein, putative, expressed	LOC_Os01g18280	none	296	none	0.36	0.17	1.11	0.300308	0.327759	9.9e-05	0.79	0.04052	0.08	0.845783	0.2	0.357311	-0.05	0.628963	0.4	0.130056	1.11	9.9e-05
black	Os.6798.1.S1_a_at	AK067724.1	Sec1 family transport protein, putative, expressed	LOC_Os02g24134	Os02g0437800	576	none	0.45	0.49	0.19	0.093566	0.18459	0.507129	0.4	0.395149	-0.3	0.693045	1.26	0.04213	1.26	0.013478	-0.27	0.201827	0.19	0.507129
black	Os.11343.1.S1_at	AK064463.1	ATP dependent DNA ligase family protein, putative, expressed	LOC_Os01g49180	Os01g0685500	694	none	0.21	0.45	0.57	0.074866	0.480822	0.043619	0.89	0.025599	-1.05	0.014689	0.78	0.04946	0.24	0.447946	0.65	0.170025	0.57	0.043619
black	Os.21634.1.S1_at	AK101713.1	gibberellin 2-beta-dioxygenase, putative, expressed	LOC_Os01g55240	Os01g0757200	88	none	0.36	0.19	0.55	0.555239	0.081567	0.238478	1.3	0.012317	0.04	0.793343	-0.27	0.136228	-0.21	0.563808	0.59	0.185026	0.55	0.238478
black	Os.17880.1.S1_a_at	AK067001.1	Os8bglu27 - beta-glucosidase homologue, similar to Os4bglu12 exoglucanase, expressed	LOC_Os08g39860	Os08g0509200	321	none	-3.63	1.25	0.09	0.022409	0.000205	0.762786	-2.47	5.9e-05	-4.14	0.011761	-4.29	0.00013	1.6	0.055256	0.89	0.133475	0.09	0.762786
black	Os.13993.1.S1_at	AK058477.1	lactate/malate dehydrogenase, putative, expressed	LOC_Os08g33720	Os08g0434300	534	none	-0.59	-0.42	-1.19	0.124751	0.103148	0.000481	-0.05	0.792309	-1.22	0.010401	-0.51	0.028251	-0.98	0.003564	0.14	0.558606	-1.19	0.000481
black	Os.13926.1.S1_at	AK059174.1	2-oxoglutarate dehydrogenase E1 component, mitochondrial precursor, putative, expressed	LOC_Os07g49520	Os07g0695800	970	none	1.46	0.43	0.45	0.00157	0	0.040189	1.67	0.006194	1.33	0.053805	1.38	0.000528	0.52	0.019575	0.35	0.116011	0.45	0.040189
black	OsAffx.11962.1.S1_at	9630.m00891	lycopene beta cyclase, chloroplast precursor, putative, expressed	LOC_Os02g09750	Os02g0190600	959	none	-2.15	-0.28	-1.26	0.139841	0.00016	0.013279	-1.39	0.000609	-3.37	6.2e-05	-1.67	0.000533	-0.26	0.137936	-0.3	0.465455	-1.26	0.013279
black	OsAffx.10060.1.S1_at	9631.m01191	cytochrome P450, putative, expressed	LOC_Os03g12660	Os03g0227700	443	none	-2.97	0.71	-1	0.012508	0.000696	0.063281	-0.66	0.550103	-3.98	0.102441	-4.26	0.000124	0.48	0.063618	0.94	0.020501	-1	0.063281
black	Os.31900.1.S1_at	AK106540.1	poly synthetase 1, putative, expressed	LOC_Os07g23110	Os07g0413700	522	none	0.28	-0.11	0.06	0.51644	0.363411	0.820208	1.13	0.001938	-0.97	0.02035	0.68	0.166525	-0.15	0.357477	-0.08	0.773371	0.06	0.820208
black	Os.56994.1.S1_at	AK110707.1	DNA-3-methyladenine glycosylase, putative, expressed	LOC_Os02g53430	Os02g0774500	536	none	0.59	0.34	1.25	0.160224	0.023365	0.000707	1.34	0.000504	-0.54	0.13254	0.98	0.009913	0.05	0.811348	0.63	0.222367	1.25	0.000707
black	Os.11904.1.S1_at	AK067775.1	transcription initiation factor, putative, expressed	LOC_Os08g25460	Os08g0343300	767	none	0.68	0.14	0.41	0.291686	0.001237	0.030362	0.47	0.029909	0.75	0.003821	0.82	0.187904	0.28	0.15989	0.01	0.940416	0.41	0.030362
black	Os.6239.1.S1_at	D85764.1	monodehydroascorbate reductase, putative, expressed	LOC_Os09g39380	Os09g0567300	209	none	-0.15	0.79	-0.81	0.001034	0.336595	0.005534	0.04	0.617685	-0.66	0.008108	0.17	0.325735	0.49	0.006869	1.09	0.013942	-0.81	0.005534
black	Os.8893.1.S1_at	AK071149.1	inositol-1-monophosphatase, putative, expressed	LOC_Os03g39000	Os03g0587000	708	none	-0.96	-0.27	-0.9	0.262663	1.4e-05	0.017299	-0.53	0.005095	-1.21	0.026631	-1.14	0.002947	-0.72	7.7e-05	0.19	0.387701	-0.9	0.017299
black	Os.12723.1.S1_at	AY254495.1	OsAPx1 - Cytosolic Ascorbate Peroxidase encoding gene 1-8, expressed	LOC_Os03g17690	Os03g0285700	554	none	1.1	0.55	0.56	0.000579	0.016504	0.004255	1.66	0.264721	1.2	0.001247	0.44	0.010978	0.54	0.03197	0.56	0.043182	0.56	0.004255
black	Os.18649.1.A1_s_at	CB622959	GCN5-related N-acetyltransferase, putative, expressed	LOC_Os03g31690	Os03g0431200	836	none	-2.42	-0.16	0.11	0.483332	1.3e-05	0.377759	-2.43	0.005136	-3.17	0.001914	-1.65	0.104525	-0.24	0.394138	-0.08	0.862056	0.11	0.377759
black	Os.26493.1.S1_a_at	AK070256.1	amino acid kinase, putative, expressed	LOC_Os04g46460	Os04g0550500	933	none	-1.13	-0.62	-0.81	0.000107	0.000579	0.005178	-0.92	0.019005	-1.33	0.03035	-1.13	0.00129	-0.48	0.020211	-0.77	0.008437	-0.81	0.005178
black	Os.27048.1.S1_at	AK100513.1	valyl-tRNA synthetase, putative, expressed	LOC_Os03g21740	Os03g0335600	639	none	1.08	0.66	0.51	0.13664	0.000122	0.191478	1.37	0.002286	0.82	0.228479	1.04	0.084248	0.97	0.083359	0.34	0.578715	0.51	0.191478
black	Os.8880.3.S1_x_at	D10401.1	tRNA synthetase, putative, expressed	LOC_Os12g35570	Os12g0540900	60	none	-0.7	1.05	1.41	0.007431	0.061054	0.032564	-1.55	0.036709	-0.72	0.361587	0.15	0.689576	1.68	0.002067	0.43	0.017802	1.41	0.032564
black	Os.5949.1.S1_at	AK069901.1	phosphoacetylglucosamine mutase, putative, expressed	LOC_Os07g09720	Os07g0195400	400	none	1.15	-0.33	-1.13	0.02218	1e-06	0.002947	1.19	0.000619	0.94	0.000938	1.32	0.039227	-0.12	0.322937	-0.54	0.014017	-1.13	0.002947
black	Os.10.1.S1_s_at	AU030384	WD domain, G-beta repeat domain containing protein, expressed	LOC_Os03g46650	Os03g0669200	642	none	0.18	0.03	0.18	0.732005	0.236201	0.031288	0.41	0.032877	-0.24	0.147723	0.37	0.038908	0.08	0.270655	-0.02	0.712967	0.18	0.031288
black	Os.10051.1.S1_at	AK104841.1	expressed protein	LOC_Os09g36990	Os09g0541700	23	none	1.05	0.51	0.31	0.051076	0.039866	0.176344	0.36	0.183468	2.32	0.151604	0.48	0.227084	0.1	0.21635	0.91	0.019478	0.31	0.176344
black	Os.10093.1.A1_at	AK106137.1	expressed protein	LOC_Os01g35789	Os01g0539400	645	none	0.83	1.12	-0.39	0.00043	0.034941	0.402124	1.5	0.022747	-0.76	0.159085	1.75	0.03829	1.24	0.030661	1.01	0.044614	-0.39	0.402124
black	Os.10177.1.S1_at	AK060830.1	OsMADS60 - MADS-box family gene with MIKCc type-box, expressed	LOC_Os02g01360	Os02g0104200	222	none	0.06	-0.03	1.07	0.804148	0.624804	0.005339	-0.1	0.35228	-0.25	0.254065	0.52	0.001511	0.17	0.086253	-0.23	0.149989	1.07	0.005339
black	Os.10193.1.S1_at	AK059070.1	aconitate hydratase protein, putative, expressed	LOC_Os08g09200	Os08g0191100	844	none	0.95	0.25	-0.06	0.000393	0.00026	0.489341	0.97	0.03532	1.41	0.00971	0.48	0.022829	0.2	0.046146	0.29	0.001726	-0.06	0.489341
black	Os.10246.1.S1_at	AK108078.1	actin-related protein 2/3 complex subunit 3, putative, expressed	LOC_Os02g14000	Os02g0235000	338	none	-0.03	-0.64	-1.32	0.000116	0.802603	6e-05	-0.32	0.034917	0.22	0.425656	0.02	0.823606	-0.63	0.014013	-0.65	0.037134	-1.32	6e-05
black	Os.10306.2.S1_x_at	CA763426	DUF1399 containing protein, putative, expressed	LOC_Os01g24480	Os01g0347100	991	none	1.78	0.78	1	3e-06	3.8e-05	0.005538	1.29	0.025301	2.07	0.114338	1.98	0.008102	0.86	0.000344	0.7	0.00408	1	0.005538
black	Os.10309.1.S1_at	AK100527.1	proton pump interactor, putative, expressed	LOC_Os09g17730	Os09g0346400	812	none	0.55	0.4	0.53	0.039653	2.7e-05	0.007956	0.65	0.002384	0.14	0.096324	0.85	0.000826	0.71	0.00764	0.09	0.452794	0.53	0.007956
black	Os.10382.1.S1_at	AK062003.1	tesmin/TSO1-like CXC domain containing protein, expressed	LOC_Os07g07974	Os07g0176200	747	CPP	2.59	-0.01	0.71	0.96756	0.000204	0.035263	2.52	0.101568	2.7	0.111557	2.54	0.025724	0.31	0.087859	-0.33	0.094288	0.71	0.035263
black	Os.10385.1.S1_at	AK103511.1	TIP41, putative, expressed	LOC_Os03g55270	Os03g0760600	524	none	0.47	0.53	1.1	6.4e-05	0.002754	0.003319	0.65	0.000282	0.12	0.017765	0.65	0.003283	0.41	0.005444	0.65	0.007816	1.1	0.003319
black	Os.10419.1.S1_a_at	AK066677.1	retrotransposon protein, putative, Ty1-copia subclass, expressed	LOC_Os11g17504	Os11g0275200	151	none	0.56	0.06	-0.67	0.88072	0.187539	0.012937	-1.44	0.001418	1.01	0.100512	2.11	0.000445	0.18	0.251452	-0.06	0.945815	-0.67	0.012937
black	Os.10449.1.S1_a_at	AK067281.1	hydrolase, alpha/beta fold family domain containing protein, expressed	LOC_Os10g08840	Os10g0169800	1002	none	1.2	0.02	0.59	0.876325	0	0.023474	0.96	0.00721	1.24	0.000859	1.39	0.001499	-0.03	0.752302	0.07	0.777833	0.59	0.023474
black	Os.10478.1.S1_at	AK101650.1	expressed protein	LOC_Os06g51400	Os06g0730500	447	none	0.53	0.6	0.46	0.008459	0.019149	0.018136	0.64	0.032615	-0.27	0.244137	1.2	0.064934	0.26	0.094661	0.94	0.066536	0.46	0.018136
black	Os.10572.1.S1_at	AK109389.2	remorin, putative, expressed	LOC_Os03g59360	Os03g0808300	946	none	0.98	0.6	0.84	0.000569	5.4e-05	0.008664	0.18	0.166404	1.22	0.010328	1.53	0.000543	0.56	0.022787	0.63	0.023471	0.84	0.008664
black	Os.10611.1.S1_at	AK101917.1	late embryogenesis abundant protein, putative, expressed	LOC_Os03g62620	Os03g0843300	849	none	0.89	0.27	0.02	0.023579	0	0.735918	0.89	0.013393	0.57	0.018574	1.21	0.001385	0.39	0.008713	0.15	0.318886	0.02	0.735918
black	Os.10753.1.S1_a_at	AK102911.1	PINHEAD, putative, expressed	LOC_Os04g47870	Os04g0566500	685	none	0.04	0.4	0.48	0.03882	0.886905	0.019183	0.66	0.133627	-1.21	0.016368	0.67	0.201687	0.51	0.137511	0.3	0.307248	0.48	0.019183
black	Os.10755.1.S1_at	AK071395.1	holocarboxylase synthetase, putative, expressed	LOC_Os09g19640	Os09g0360400	647	none	-0.77	-0.41	0.04	0.001567	0.000177	0.758634	-0.19	0.461841	-1.46	0.000928	-0.67	1.9e-05	-0.46	0.01317	-0.37	0.087524	0.04	0.758634
black	Os.10792.1.S1_at	AK109053.1	transcription factor TFIIF, putative, expressed	LOC_Os06g04580	Os06g0137300	435	none	0.29	-0.01	0	0.775804	0.00685	0.952577	0.23	0.064079	0.21	0.058533	0.43	0.055272	0.05	0.504034	-0.07	0.257335	0	0.952577
black	Os.10889.1.S1_at	AK068494.1	coiled-coil domain-containing protein, putative, expressed	LOC_Os02g21880	Os02g0324300	675	none	0.34	0.35	0.83	0.006427	0.003535	0.000221	0.48	0.002164	0	0.984925	0.55	0.007279	0.41	0.038048	0.29	0.13132	0.83	0.000221
black	Os.10920.2.A1_a_at	CB681496	RNA recognition motif containing protein, putative, expressed	LOC_Os06g35030	Os06g0542100	561	none	0.42	0.02	-0.33	0.913828	0.011593	0.044665	0.04	0.529567	0.57	0.013883	0.64	0.013302	-0.33	0.086404	0.37	0.279504	-0.33	0.044665
black	Os.11003.1.S1_at	AK066349.1	prefoldin, putative, expressed	LOC_Os07g40460	Os07g0595800	216	none	0	0.36	1.24	0.018461	0.972487	0.002448	0.27	0.022541	-0.4	0.237141	0.14	0.355811	0.58	0.002816	0.13	0.508779	1.24	0.002448
black	Os.26687.1.S1_at	CB651466	malate synthase, glyoxysomal, putative, expressed	LOC_Os04g40990	Os04g0486950	838	none	8.2	-0.56	3.51	0.059933	0	0.004716	7.18	0.000271	9.72	0.000322	7.7	0.000408	-0.27	0.33086	-0.85	0.129992	3.51	0.004716
black	Os.11150.1.S1_at	AK065720.1	DUF1230 domain containing protein, expressed	LOC_Os03g32490	Os03g0439700	730	none	-1.71	-4.6	-0.24	4e-05	0.00016	0.160805	-2.12	0.009789	-1.71	0.006882	-1.31	0.072433	-5.36	0.002252	-3.85	0.03288	-0.24	0.160805
black	Os.11188.1.S1_at	AK065214.1	cysteine proteinase inhibitor precursor protein, putative, expressed	LOC_Os05g33880	Os05g0409300	908	none	0.61	-0.02	0.16	0.714164	2e-06	0.08383	0.4	0.00634	0.58	0.030434	0.85	0.008547	-0.13	0.079993	0.09	0.228588	0.16	0.08383
black	Os.11217.1.S1_at	AK106536.1	VIP4, putative, expressed	LOC_Os12g38970	Os12g0579000	483	none	0.46	0.33	1.25	0.214694	0.003533	0.001399	0.73	0.010162	-0.14	0.15766	0.78	0.018359	0.86	0.009218	-0.2	0.133151	1.25	0.001399
black	Os.11327.1.S1_at	CB669073	asparagine synthetase, putative, expressed	LOC_Os03g18130	Os03g0291500	971	none	5.33	0.01	1.02	0.976841	0	0.012151	3.23	0.060013	6.53	0.000116	6.22	1.6e-05	-0.02	0.956135	0.04	0.942133	1.02	0.012151
black	Os.11334.1.S1_x_at	AK119760.1	CAMK_KIN1/SNF1/Nim1_like.34 - CAMK includes calcium/calmodulin depedent protein kinases, expressed	LOC_Os09g25090	Os09g0418000	762	none	3	1.3	1.72	0.01272	1.3e-05	0.001236	3.73	0.000379	1.4	0.254359	3.86	0.008536	1.95	0.031093	0.65	0.310465	1.72	0.001236
black	Os.11357.1.S1_at	AK060889.1	DEAD-box ATP-dependent RNA helicase 7, putative, expressed	LOC_Os09g34910	Os09g0520700	274	none	0.58	0.94	1.31	0.000177	0.012347	0.000457	1.03	0.004466	0.27	0.680519	0.44	0.038601	1.03	0.000217	0.86	0.010282	1.31	0.000457
black	Os.11364.1.S1_at	AK099798.1	2-oxoglutarate/malate translocator, chloroplast precursor, putative, expressed	LOC_Os12g33080	Os12g0515400	1016	none	-1.75	-0.38	-1.62	0.002182	0	0.001282	-1.45	7.9e-05	-2.07	0.014346	-1.74	0.000284	-0.54	0.009383	-0.21	0.098726	-1.62	0.001282
black	Os.11418.1.S1_at	AK069942.1	expressed protein	LOC_Os12g34350	Os12g0528000	1026	none	2.4	1.03	1.32	0.003522	0	0.020913	2.62	0.001889	2.23	9e-06	2.35	0.007834	1.27	0.000809	0.79	0.020868	1.32	0.020913
black	Os.11442.1.S1_at	AB066560.1	Ser/Thr protein phosphatase family protein, putative, expressed	LOC_Os06g43640	Os06g0643900	850	none	1.31	-0.14	0.47	0.10714	1e-06	0.005539	0.69	0.006405	1.92	0.000501	1.34	0.005206	-0.32	0.032969	0.04	0.583537	0.47	0.005539
black	Os.11475.2.S1_at	AK072209.1	expressed protein	LOC_Os10g41850	Os10g0568000	619	none	0.13	0.36	1.53	0.096709	0.657742	0.000457	1.04	0.010789	-0.59	0.037726	-0.05	0.831422	0.53	0.041772	0.19	0.531093	1.53	0.000457
black	Os.11610.1.S1_at	AK105924.1	expressed protein	LOC_Os02g42020	Os02g0631200	476	none	0.13	0.56	1.53	0.076054	0.597154	0.007828	0.23	0.307473	-0.21	0.733053	0.39	0.253802	-0.11	0.143444	1.22	0.013286	1.53	0.007828
black	Os.11625.1.S1_at	AK103736.1	EARLY flowering protein, putative, expressed	LOC_Os08g27860	Os08g0366200	560	none	0.11	0.69	-0.03	0.000236	0.318703	0.562538	0.14	0.073734	-0.27	0.322921	0.46	0.009694	0.8	0.01318	0.59	0.015114	-0.03	0.562538
black	Os.11689.1.S1_at	AK103167.1	BAH domain containing protein, expressed	LOC_Os01g34330	Os01g0527400	558	none	0.47	0.93	0.83	3.6e-05	0.001072	0.000262	0.67	0.015441	0.17	0.454994	0.56	0.000354	1.08	0.005099	0.79	0.031244	0.83	0.000262
black	Os.11764.1.S1_a_at	AK070976.1	calmodulin-binding transcription activator 5, putative, expressed	LOC_Os07g30774	Os07g0490200	183	CAMTA	0.38	-0.42	0.71	0.060745	0.002839	2.4e-05	0.34	0.041848	0.14	0.552777	0.67	0.002847	-0.14	0.182115	-0.7	0.016484	0.71	2.4e-05
black	Os.11778.1.S1_a_at	AK064790.1	nodulin, putative, expressed	LOC_Os03g58580	Os03g0800000	640	none	-1.71	0.88	-1.49	0.006461	0.022755	0.017721	0.69	0.129896	-4.21	0.003671	-1.61	0.109974	1.02	0.01102	0.74	0.214562	-1.49	0.017721
black	Os.11793.1.S1_at	AK059723.1	zinc finger, C3HC4 type domain containing protein, expressed	LOC_Os06g43210	Os06g0639100	794	none	0.41	0.24	0.73	0.045138	8e-06	0.003063	0.48	0.003386	0.41	0.013827	0.35	0.041909	0.22	0.040651	0.25	0.181644	0.73	0.003063
black	Os.11838.1.S1_at	AK070684.1	Ser/Thr protein phosphatase family protein, putative, expressed	LOC_Os03g13540	Os03g0238600	623	none	3	-0.4	-0.25	0.0032	1.7e-05	0.077658	3.54	0.044598	1.94	0.033717	3.52	0.006141	-0.27	0.037729	-0.52	0.017718	-0.25	0.077658
black	Os.11848.1.S1_at	AK103742.1	expressed protein	LOC_Os11g03380	Os11g0127700	698	none	0.9	-0.04	-0.18	0.64101	9e-06	0.043836	0.57	0.003637	1.26	0.028872	0.85	0.000754	-0.24	0.000411	0.15	0.393155	-0.18	0.043836
black	Os.11868.1.A1_at	AK063069.1	phosphatidate cytidylyltransferase, putative, expressed	LOC_Os04g57500	Os04g0670700	758	none	-1.82	-1.32	0.65	0.023024	0.0016	0.11472	-0.49	0.01624	-3.05	0.000803	-1.91	0.000336	-0.45	0.176147	-2.18	0.000345	0.65	0.11472
black	Os.11911.1.S1_at	AK120969.1	cyclin-dependent kinase F-1, putative, expressed	LOC_Os06g22820	Os06g0334400	344	none	0.29	0.06	1.37	0.722583	0.051428	0.000628	0.18	0.02516	0.65	0.005338	0.02	0.83026	0.26	0.026213	-0.15	0.271314	1.37	0.000628
black	Os.11930.1.S1_at	AK103145.1	14-3-3 protein, putative, expressed	LOC_Os01g11110	Os01g0209200	388	none	0.79	0.53	1.54	0.000693	0.013986	3.4e-05	1.14	0.092885	0.24	0.581787	0.98	0.002014	0.5	0.005631	0.56	0.051296	1.54	3.4e-05
black	Os.11957.1.S1_at	AK066060.1	expressed protein	LOC_Os05g35980	Os05g0435500	534	none	1.19	1.12	0.66	0.002571	0.00016	0.106431	1.64	0.034423	0.34	0.169583	1.59	0.005563	1.01	0.003436	1.24	0.109033	0.66	0.106431
black	Os.11986.2.S1_x_at	NM_192136.1	Protein kinase domain containing protein, expressed	LOC_Os01g49580	Os01g0690600	864	none	-1.53	-2.47	-0.53	0.00012	0.00315	0.158205	-0.88	0.054313	-3.16	0.001498	-0.54	0.170338	-2.18	0.005115	-2.75	0.00847	-0.53	0.158205
black	Os.11992.1.S1_at	AK103366.1	ATP-binding cassette sub-family E member 1, putative, expressed	LOC_Os11g34350	Os11g0546000	782	none	0.95	0.65	0.82	0.001552	0.000799	0.00172	1.64	0.066303	0.7	0.048292	0.51	0.011255	0.87	0.019051	0.43	0.000122	0.82	0.00172
black	Os.12046.1.S1_at	AU057613	methyltransferase, putative, expressed	LOC_Os03g56370	Os03g0775000	902	none	-3.33	0.71	-0.47	0.001243	2.8e-05	0.096902	-1.82	0.00271	-5.89	0.000637	-2.27	0.003997	0.75	0.033748	0.66	0.069301	-0.47	0.096902
black	Os.12071.2.S1_at	AK121571.1	expressed protein	LOC_Os08g37650	Os08g0482500	498	none	0.88	1.02	1.49	0.012028	0.052013	0.031839	0.72	0.181511	2.3	0.001918	-0.38	0.531921	0.25	0.146938	1.79	0.000321	1.49	0.031839
black	Os.12078.1.S1_at	AK069773.1	expressed protein	LOC_Os02g42730	Os02g0640200	767	none	0.85	0.11	0.54	0.236886	2.9e-05	0.005005	0.57	0.054383	0.68	0.121266	1.31	0.007431	-0.09	0.389223	0.32	0.049324	0.54	0.005005
black	Os.12144.1.S1_a_at	AK065370.1	ADP-ribosylation factor, putative, expressed	LOC_Os01g59790	Os01g0813400	404	none	0.05	-0.33	-0.67	0.015324	0.764828	0.011503	-0.16	0.278452	0.48	0.100245	-0.17	0.02333	-0.25	0.177881	-0.42	0.111127	-0.67	0.011503
black	Os.1224.1.S1_at	AK067076.1	ligA, putative, expressed	LOC_Os01g13690	Os01g0238500	980	none	-1.22	-0.8	0.21	0	1.4e-05	0.36508	-1.02	0.000744	-1.7	0.003075	-0.93	0.028859	-0.78	0.000801	-0.82	0.000982	0.21	0.36508
black	Os.12322.1.S1_at	AK122063.1	peptidase, M24 family protein, putative, expressed	LOC_Os12g43370	Os12g0628500	768	none	0.4	0.47	0.97	0.001974	1.4e-05	8.1e-05	0.27	0.021799	0.39	0.001491	0.55	0.022712	0.58	0.027827	0.36	0.10698	0.97	8.1e-05
black	Os.12326.1.S1_s_at	CA759416	HD domain containing protein, putative, expressed	LOC_Os07g42160	Os07g0613000	235	none	2.38	-1.24	1.05	0.000324	3e-06	0.019135	0.78	0.0287	3.79	0.000194	2.56	3.3e-05	-1.56	0.007738	-0.91	0.078417	1.05	0.019135
black	Os.12367.1.S1_at	AB110167.1	NAD binding domain of 6-phosphogluconate dehydrogenase containing protein, expressed	LOC_Os02g35500	Os02g0562700	931	none	-0.67	-0.55	-0.98	2e-05	2.6e-05	0.000611	-0.82	0.002957	-0.62	0.02884	-0.56	0.04474	-0.59	0.002872	-0.51	0.018653	-0.98	0.000611
black	Os.12411.1.S1_at	AK107853.1	expressed protein	LOC_Os09g30300	Os09g0480600	916	none	1.15	-0.09	-0.13	0.251774	0	0.411738	1.02	0.00692	1.18	0.005395	1.25	0.036556	0	0.909084	-0.18	0.290945	-0.13	0.411738
black	Os.12420.1.S1_at	AK105533.1	pirin, putative, expressed	LOC_Os08g27720	Os08g0364900	564	none	-0.96	-0.75	-1.13	0.080263	0.001541	0.005547	-0.79	0.017228	-1.45	0.007779	-0.63	0.251313	-1.25	0.017102	-0.25	0.552514	-1.13	0.005547
black	Os.12420.2.S1_a_at	AK105083.1	expressed protein	LOC_Os08g03579	Os08g0129800	412	none	0.06	0.29	0.26	0.000952	0.592455	0.01141	0.35	0.006753	-0.17	0.216045	-0.01	0.942863	0.24	0.034827	0.34	0.011072	0.26	0.01141
black	Os.12465.1.S1_at	AK060572.1	XS domain containing protein, expressed	LOC_Os03g06340	Os03g0159200	313	none	0	0	-0.3	0.971718	0.998075	0.001812	0.56	0.020259	-0.46	0.050663	-0.1	0.593407	0.14	0.327373	-0.15	0.290443	-0.3	0.001812
black	Os.12535.1.S1_at	AK061237.1	phosphoethanolamine/phosphocholine phosphatase, putative, expressed	LOC_Os01g52230	Os01g0720400	364	none	-2.02	-0.93	-2.69	0.085845	0.000287	0.001353	-0.7	0.054067	-2.61	0.034722	-2.75	0.001621	-1.42	0.001271	-0.44	0.591043	-2.69	0.001353
black	Os.12539.1.S1_at	AK106896.1	galactosyltransferase, putative, expressed	LOC_Os05g35266	none	654	none	1.63	1.29	-0.43	0.060851	0.002698	0.331332	1.33	0.006825	2.04	0.005992	1.51	0.025725	0.05	0.741141	2.54	0.001875	-0.43	0.331332
black	Os.12644.1.S1_at	AK100000.1	receptor-like protein kinase precursor, putative, expressed	LOC_Os07g41140	Os07g0602700	804	none	1.95	0.47	0.46	0.043555	0	0.133429	1.65	0.021566	2.4	0.012708	1.81	0.0025	0.54	0.097024	0.39	0.233362	0.46	0.133429
black	Os.12701.1.S1_at	AK121500.1	oryzain alpha chain precursor, putative, expressed	LOC_Os04g55650	Os04g0650000	531	none	-0.44	-0.19	-0.31	0.63354	0.209521	0.440693	-1.73	0.000772	0.76	0.114457	-0.36	0.170173	0.16	0.602702	-0.53	0.384235	-0.31	0.440693
black	Os.12757.4.S1_x_at	NM_184380.1	geranylgeranyl transferase type-1 subunit beta, putative, expressed	LOC_Os01g05680	Os01g0150100	340	none	-0.41	-0.9	-0.51	0.01016	0.422192	0.179589	-0.8	0.272513	-1.52	0.111639	1.09	0.027446	-0.43	0.070008	-1.36	0.080296	-0.51	0.179589
black	Os.12762.1.S1_at	AK068282.1	expressed protein	LOC_Os02g35890	Os02g0567000	619	none	0.36	0.43	0.27	0.000648	0.00121	0.001666	0.44	0.009564	-0.02	0.850755	0.68	0.002817	0.63	0.004513	0.23	0.123906	0.27	0.001666
black	Os.12763.2.S1_at	AK070245.1	glycosyl transferase, group 1 domain containing protein, expressed	LOC_Os09g12530	Os09g0296700	243	none	0.67	0.29	-0.35	0.158396	0.019952	0.167753	0.96	0.004189	-0.04	0.911869	1.08	0.015365	0.19	0.259014	0.4	0.353914	-0.35	0.167753
black	Os.12833.1.S1_at	AK069481.1	transmembrane protein 93, putative, expressed	LOC_Os01g49026	Os01g0683600	516	none	0.82	1.06	0.74	0.000108	0.021995	0.01131	1.41	0.010377	-0.67	0.221133	1.71	0.018515	0.96	0.033395	1.16	0.01181	0.74	0.01131
black	Os.13002.1.S1_at	AK111654.1	peptidylprolyl isomerase domain and WD repeat-containing protein 1, putative, expressed	LOC_Os08g44330	Os08g0557500	904	none	0.72	0.77	0.74	0.001412	0	0.020029	0.74	0.001769	0.77	0.028561	0.64	0.014687	0.32	0.021724	1.23	0.000759	0.74	0.020029
black	Os.13051.1.S1_at	AB079873.1	DNA repair protein Rad51, putative, expressed	LOC_Os12g04980	Os12g0143800	861	none	1.82	-0.36	1.75	0.211886	0	0.019039	1.34	0.036925	2	0.003382	2.13	0.008252	-0.68	0.059895	-0.05	0.854683	1.75	0.019039
black	Os.1344.1.S1_at	AK104793.1	triacylglycerol lipase like protein, putative, expressed	LOC_Os02g43700	Os02g0653900	556	none	-1.43	-1.3	-1.37	0.009066	0.002389	0.000309	-1.86	0.005912	-1.09	0.000573	-1.35	0.009133	-1.29	0.014333	-1.31	0.137204	-1.37	0.000309
black	Os.1352.1.S1_at	AK073123.1	expressed protein	LOC_Os02g43810	Os02g0655100	626	none	1.02	1.48	1.9	2e-06	0.00143	0.006445	1.58	0.032604	0.61	0.125627	0.88	0.000406	1.58	0.018671	1.38	0.000443	1.9	0.006445
black	Os.13555.1.S1_at	AK060303.1	hypersensitive-induced response protein, putative, expressed	LOC_Os06g04460	Os06g0136000	905	none	1.46	0.11	0.28	0.19063	0	0.013556	1.43	0.00024	1.78	0.006976	1.18	0.012767	0.06	0.473498	0.17	0.186991	0.28	0.013556
black	Os.13567.1.S1_at	AK102584.1	ankyrin repeat family protein, putative, expressed	LOC_Os05g01310	Os05g0103600	221	none	0.47	1.06	0.93	1.7e-05	0.002064	0.02704	0.9	0.002886	-0.05	0.434966	0.55	0.040868	0.74	0.022967	1.37	0.003085	0.93	0.02704
black	Os.13882.1.S1_at	AK070267.1	RING zinc finger protein, putative, expressed	LOC_Os04g48050	Os04g0568900	1004	none	0.6	0.2	0.32	0.000932	3e-06	0.008619	0.39	0.00081	0.76	0.021777	0.66	0.005427	0.24	0.01167	0.16	0.096024	0.32	0.008619
black	Os.13903.1.S1_at	AK066651.1	calmodulin-binding transcription activator, putative, expressed	LOC_Os03g09100	Os03g0191000	820	CAMTA	0.73	0.2	0.68	0.079352	0.000303	0.001619	0.63	0.007605	0.56	0.244431	0.99	0.000633	0.34	0.002009	0.05	0.767043	0.68	0.001619
black	Os.14049.1.S1_at	AK069466.1	transposon protein, putative, unclassified, expressed	LOC_Os10g37899	Os10g0523100	665	none	0.37	0.47	0.98	0.001383	0.0012	0.004401	0.26	0.027812	0.17	0.402793	0.69	0.005633	0.64	0.000869	0.3	0.099577	0.98	0.004401
black	Os.14073.1.S1_at	AK099503.1	mitochondrial glycoprotein, putative, expressed	LOC_Os09g38500	Os09g0557400	763	none	-0.42	-0.52	-0.46	0.000863	0.090264	0.017968	0.11	0.239026	-1.17	0.017435	-0.21	0.023416	-0.29	0.010121	-0.75	0.005332	-0.46	0.017968
black	Os.14139.1.S1_at	AK101795.1	CBS domain containing membrane protein, putative, expressed	LOC_Os04g31340	Os04g0382300	278	none	0.74	0.01	1.13	0.911333	0.087314	0.001653	-0.26	0.107316	1.93	0.073974	0.56	0.000575	-0.12	0.221441	0.14	0.221486	1.13	0.001653
black	Os.14302.1.S1_s_at	AK105775.1	acyl-CoA-binding domain-containing protein 6, putative, expressed	LOC_Os04g58550	Os04g0681900	555	none	0.54	0.14	0.86	0.142961	0.000484	6.3e-05	0.59	0.00122	0.29	0.003436	0.73	0.000833	0.15	0.010462	0.12	0.412014	0.86	6.3e-05
black	Os.14322.2.S1_x_at	NM_190760.1	expressed protein	LOC_Os01g64720	Os01g0867200	450	none	0	1.09	1.39	0.010969	0.995101	0.00133	-0.05	0.804256	-0.78	0.339225	0.83	0.15536	1.77	0.023998	0.41	0.014565	1.39	0.00133
black	Os.14390.1.S1_at	AK071349.1	geminivirus Rep-interacting motor protein, putative, expressed	LOC_Os06g11380	Os06g0217600	849	none	-1.29	-0.71	-0.33	0.024027	4.8e-05	0.199219	-0.76	0.004201	-1.72	0.016893	-1.39	0.001122	-0.97	0.005861	-0.45	0.421227	-0.33	0.199219
black	Os.14402.1.S1_at	CB671217	expressed protein	LOC_Os02g53210	Os02g0771800	685	none	0.53	0.74	0.72	3.3e-05	0.003674	4.9e-05	0.52	0.031553	0.12	0.183361	0.95	0.010525	0.74	0.02113	0.74	0.003188	0.72	4.9e-05
black	Os.14424.1.S1_at	AK061316.1	DHHC zinc finger domain containing protein, expressed	LOC_Os12g29560	Os12g0480000	630	none	0.83	-0.11	0.39	0.254521	0.006255	0.03666	0.91	0.122241	0.92	0.043601	0.66	0.000439	-0.24	0.200547	0.02	0.865337	0.39	0.03666
black	Os.14473.1.S1_a_at	AK103469.1	cyclin-dependent kinase, putative, expressed	LOC_Os01g72790	Os01g0958000	498	none	0.38	0.28	0.86	0.015021	0.01354	0.001097	0.36	0.015006	-0.08	0.737091	0.85	0.002364	0.31	0.056417	0.25	0.228318	0.86	0.001097
black	Os.14513.3.S1_at	AK066078.1	transposon protein, putative, unclassified, expressed	LOC_Os04g53660	Os04g0628400	333	none	0.43	0.25	0.21	0.134638	0.024262	0.034924	0.85	0.010576	0.05	0.744914	0.39	0.024842	0.34	0.17621	0.16	0.335733	0.21	0.034924
black	Os.14520.1.S1_at	AK068538.1	integral membrane HPP family protein, putative, expressed	LOC_Os03g48030	Os03g0684700	895	none	-4.08	-2.58	-1.96	0.000886	4.4e-05	0.014297	-2.64	0.000106	-6.13	0.005488	-3.47	0.000718	-2.23	0.007595	-2.92	0.0739	-1.96	0.014297
black	Os.14641.1.S1_at	AK069303.1	potassium channel protein, putative, expressed	LOC_Os03g54100	Os03g0752300	494	none	-0.88	-0.08	0.07	0.613754	0.017759	0.579011	-0.23	0.208477	-2.04	0.124552	-0.38	0.012889	-0.23	0.354266	0.06	0.8341	0.07	0.579011
black	Os.14654.1.S1_at	AK101429.1	IBR domain containing protein, putative, expressed	LOC_Os08g42740	Os08g0540300	958	none	0.74	0.38	1	0.035968	1e-05	0.003473	0.6	0.009632	0.74	0.085197	0.87	0.00566	0.14	0.321116	0.62	0.12024	1	0.003473
black	Os.14713.1.S1_at	AK106270.1	ASH-like SPRY domain containing protein, putative, expressed	LOC_Os12g04930	Os12g0143200	676	none	-0.56	-0.03	-0.7	0.910691	0.000161	0.0019	-0.16	0.191712	-0.47	0.004527	-1.05	0.00832	-0.64	0.002438	0.59	0.085872	-0.7	0.0019
black	Os.14765.1.S1_at	AK066595.1	expressed protein	LOC_Os07g47340	Os07g0669600	814	none	0.81	0.21	0.14	0.004136	3.3e-05	0.123452	0.22	0.040414	1.16	0.000451	1.05	0.04506	0.2	0.081461	0.21	0.10894	0.14	0.123452
black	Os.14775.1.S1_at	AK071608.1	lipase, putative, expressed	LOC_Os01g67420	Os01g0900200	968	none	2.34	2.11	0.88	0.0005	1.5e-05	0.007151	1.11	0.022347	2.94	0.000605	2.97	0.001382	1.19	0.013773	3.03	0.000288	0.88	0.007151
black	Os.14783.1.S1_at	AK064701.1	expressed protein	LOC_Os04g39170	Os04g0465800	333	none	0.38	0.44	0.68	0.043354	0.010674	0.010247	0.12	0.42499	0.59	0.042659	0.44	0.099419	0.22	0.127673	0.66	0.050336	0.68	0.010247
black	Os.14835.1.S1_x_at	AK108843.1	hydroxyproline-rich glycoprotein family protein, putative, expressed	LOC_Os02g31080	Os02g0515200	410	none	-0.83	-0.33	-0.53	0.428723	0.004615	0.050216	-0.95	0.165909	-0.37	0.032416	-1.18	0.005154	-0.06	0.819242	-0.59	0.418458	-0.53	0.050216
black	Os.14861.1.S1_s_at	AK073060.1	retrotransposon protein, putative, unclassified, expressed	LOC_Os01g45880	none	917	none	0.51	0.35	0.91	0.11607	0.111055	0.017715	1.33	0.045803	-0.87	0.018904	1.06	0.059684	0.01	0.98252	0.7	0.086622	0.91	0.017715
black	Os.14883.1.S1_a_at	AK102390.1	frigida, putative, expressed	LOC_Os03g58070	Os03g0794900	251	none	-0.06	0.64	0.83	0.000282	0.622164	0.000253	-0.17	0.187187	-0.16	0.155502	0.15	0.223794	0.88	0.000567	0.4	0.112231	0.83	0.000253
black	Os.14912.1.S1_at	AK111511.1	zinc finger C-x8-C-x5-C-x3-H type family protein, expressed	LOC_Os12g21700	Os12g0405100	636	C3H	-0.97	-0.48	-0.49	0.002541	5e-06	0.018771	-1.45	0.002607	-0.62	0.048938	-0.85	0.027833	-0.54	6.7e-05	-0.42	0.029765	-0.49	0.018771
black	Os.14913.2.S1_x_at	AK073247.1	expressed protein	LOC_Os09g21689	Os09g0385300	311	none	1.59	0.62	0.47	0.23557	0.003933	0.214188	1.89	0.035226	0.48	0.267969	2.4	0.14547	1.1	0.285561	0.13	0.81065	0.47	0.214188
black	Os.51835.1.S1_a_at	AK101758.1	gibberellin 2-beta-dioxygenase, putative, expressed	LOC_Os05g48700	Os05g0560900	228	none	4.96	-6.13	3.09	2e-06	1e-06	0.009211	3.75	0.004555	4.84	0.028109	6.31	0.017566	-6	0.000241	-6.26	0.008002	3.09	0.009211
black	Os.15012.1.S1_a_at	AK120654.1	splicing factor, arginine/serine-rich 16, putative, expressed	LOC_Os03g27840	Os03g0395900	148	none	-0.03	1.32	1.22	0.001073	0.911984	0.002203	0.01	0.965081	-1.03	0.002154	0.93	0.100836	1.11	0.022457	1.53	0.019705	1.22	0.002203
black	Os.15062.1.S1_a_at	AK061997.1	OsSCP3 - Putative Serine Carboxypeptidase homologue, expressed	LOC_Os01g22980	Os01g0332800	967	none	-4.06	-1.48	-0.28	0.015732	0.000466	0.376258	-1.65	0.000825	-6.76	1.6e-05	-3.76	0.002314	-0.94	0.040181	-2.02	0.03295	-0.28	0.376258
black	Os.15069.1.S1_at	CB647414	tRNA methyltransferase complex GCD14 subunit, putative, expressed	LOC_Os04g25360	Os04g0319600	432	none	0.54	0.3	0.35	0.228159	0.020705	0.008117	0.64	0.061372	0.53	0.103603	0.44	0.002613	0.59	0.050367	0.01	0.971609	0.35	0.008117
black	Os.15153.1.S1_at	AK065408.1	HEAT repeat family protein, putative, expressed	LOC_Os03g51140	Os03g0721200	669	none	0.88	0.55	0.35	0.001248	0.000354	0.033856	1.18	0.0077	0.6	0.267286	0.88	0.077973	0.49	0.044293	0.6	0.045307	0.35	0.033856
black	Os.15246.1.S1_at	AK099509.1	E1-BTB1 - Bric-a-Brac, Tramtrack, and Broad Complex domain with E1 subfamily conserved sequence, expressed	LOC_Os02g16000	Os02g0260700	698	none	0.56	0.54	1.87	0.00016	0.000559	1e-06	0.25	0.029924	0.85	0.011558	0.57	0.00011	0.56	0.023762	0.53	0.0277	1.87	1e-06
black	Os.15249.1.S1_at	AK108342.1	acyl carrier protein, putative, expressed	LOC_Os03g63930	Os03g0856300	444	none	-0.92	-0.17	-1.32	0.442177	0.023696	0.005386	-0.12	0.51093	-1.32	0.026782	-1.33	0.002213	-0.67	0.025889	0.32	0.33779	-1.32	0.005386
black	Os.15310.1.S1_at	AK103571.1	nuclear transport factor 2, putative, expressed	LOC_Os02g03890	Os02g0131700	837	none	0.33	0.36	0.45	0.000327	0.000125	0.023314	0.44	0.00189	0.08	0.283643	0.47	0.006031	0.33	0.01311	0.38	0.038949	0.45	0.023314
black	Os.15323.1.S1_at	AK110847.1	PAPA-1-like conserved region family protein, expressed	LOC_Os12g37430	Os12g0561200	652	none	0.23	0.21	0.46	0.13987	0.09717	0.005607	0.32	0.227126	-0.06	0.845316	0.42	0.07688	0.29	0.356492	0.12	0.198399	0.46	0.005607
black	Os.15440.1.S1_at	AK067932.1	ribonuclease III domain protein, putative, expressed	LOC_Os01g37050	Os01g0551100	858	none	-2	-1.62	0.11	0.004697	0.007425	0.76676	-0.28	0.018131	-4	2e-05	-1.71	0.007611	-0.94	0.244079	-2.3	0.000196	0.11	0.76676
black	Os.15575.1.S1_at	AK121857.1	aldehyde oxidase, putative, expressed	LOC_Os03g57690	Os03g0790900	814	none	0.65	0.6	0.2	0.000183	5e-05	0.22918	0.67	0.00703	0.41	0.289786	0.88	0.003548	0.46	0.000839	0.74	0.002657	0.2	0.22918
black	Os.15617.1.S1_a_at	AF464902.1	histone-like transcription factor and archaeal histone, putative, expressed	LOC_Os08g29500	Os08g0383700	565	CCAAT	0.22	0.12	0.22	0.235591	0.015239	0.047316	0.04	0.641995	0.2	0.400167	0.41	0.002973	0.04	0.428501	0.19	0.181218	0.22	0.047316
black	Os.15626.1.S1_at	AK073661.1	expressed protein	LOC_Os02g55090	Os02g0794000	653	none	0.24	0.25	0.58	0.08154	0.250003	0.02874	-0.36	0.185669	0.98	0.020015	0.1	0.113602	0.3	0.22379	0.19	0.339595	0.58	0.02874
black	Os.15761.1.S1_at	AK073045.1	C2 domain containing protein, putative, expressed	LOC_Os03g09840	Os03g0194100	965	none	1.26	0.05	0.41	0.654062	2e-06	0.026406	0.94	0.002724	1.43	0.00413	1.42	0.024103	0.22	0.08772	-0.12	0.343983	0.41	0.026406
black	Os.15942.3.S1_x_at	AK101472.1	GA18326-PA, putative, expressed	LOC_Os01g38480	Os01g0565600	608	none	-0.73	-0.29	-0.51	0.259349	9.5e-05	0.127469	-1.34	0.000214	-0.51	0.137552	-0.33	0.032794	-0.59	0.01386	0.02	0.92236	-0.51	0.127469
black	Os.16024.1.S1_at	AK071388.1	expressed protein	LOC_Os06g19650	Os06g0300700	735	none	0.52	1.02	0.95	0	0	0.000338	0.47	0.008756	0.52	4e-06	0.57	0.005707	0.94	0.002102	1.1	0.000273	0.95	0.000338
black	Os.16086.1.S1_at	AK121112.1	SWP, putative, expressed	LOC_Os09g10960	Os09g0281900	758	none	0.43	0.47	0.43	0.006686	0.002863	0.03299	0.34	0.076401	0.6	0.062243	0.35	0.093608	0.26	0.078799	0.68	0.069667	0.43	0.03299
black	Os.16105.1.S1_at	AK062627.1	expressed protein	LOC_Os10g07450	Os10g0162100	679	none	-3.23	-1.95	0.56	0.000275	1.3e-05	0.114832	-2.8	0.000336	-5.27	0.000214	-1.62	0.055113	-2.07	0.004207	-1.83	0.03474	0.56	0.114832
black	Os.16117.1.S1_s_at	BX928288	prefoldin subunit, putative, expressed	LOC_Os02g14860	Os02g0246300	459	none	-0.3	-0.07	0.11	0.518096	0.194142	0.50081	-0.04	0.647302	-1.05	0.086267	0.19	0.190646	-0.06	0.254223	-0.08	0.481018	0.11	0.50081
black	Os.16128.2.S1_at	CB653141	zinc finger, RING-type, putative, expressed	LOC_Os10g35670	Os10g0500300	893	none	1.29	0.77	0.52	0.019118	0.00027	0.045508	0.53	0.159862	2.67	2.5e-05	0.67	0.09415	0.21	0.166329	1.33	0.048806	0.52	0.045508
black	Os.16193.1.S1_at	AK108482.1	HVA22, putative, expressed	LOC_Os02g51290	Os02g0747500	933	none	3.3	0.3	-0.39	0.200914	0	0.136756	1.69	0.005529	4.52	8.3e-05	3.68	0.012322	-0.19	0.10902	0.79	0.001579	-0.39	0.136756
black	Os.16334.1.S1_at	BI802421	acylphosphatase, putative, expressed	LOC_Os06g15380	none	864	none	0.75	0.49	1.23	0.009158	0.000357	0.00055	1.13	0.029142	0.65	0.02846	0.47	0.135621	0.39	0.019409	0.6	0.134086	1.23	0.00055
black	Os.16376.1.S1_at	AK100044.1	cyclin-T1-4, putative, expressed	LOC_Os12g30020	Os12g0485400	819	none	0.57	0.62	0.76	2.7e-05	0.000639	0.009799	0.44	0.102015	0.69	0.008863	0.58	0.029166	0.62	0.001992	0.62	0.010305	0.76	0.009799
black	Os.16381.1.S1_a_at	AK111611.1	transcription factor Dp, putative, expressed	LOC_Os01g48700	Os01g0678700	950	E2F-DP	1.04	0.38	0.57	0.033632	3e-06	0.032276	1.41	0.000859	1.05	0.008196	0.68	0.018668	0.65	0.033237	0.11	0.249928	0.57	0.032276
black	Os.164.1.S1_at	AK069555.1	3-hydroxy-3-methylglutaryl-coenzyme A reductase, putative, expressed	LOC_Os02g48330	Os02g0713900	829	none	2.25	0.36	0.64	0.098039	0.003013	0.011271	2.19	0.049213	3.71	0.00148	0.85	0.361334	0.14	0.704029	0.58	0.091541	0.64	0.011271
black	Os.16507.1.S1_at	AK106662.1	TRM112, putative, expressed	LOC_Os10g30300	Os10g0438700	113	none	0.54	0.57	0.44	0.018677	0.201544	0.016517	1.4	0.001656	0.23	0.747461	0	0.98529	0.87	0.002183	0.27	0.51743	0.44	0.016517
black	Os.16591.1.S1_at	AK099750.1	EMB1303, putative, expressed	LOC_Os02g17380	Os02g0274000	1004	none	1.1	0.53	0.98	1e-06	0	0.002803	0.74	0.000457	1.19	0.012169	1.38	2.3e-05	0.59	0.00157	0.48	0.001795	0.98	0.002803
black	Os.16863.1.S1_at	AK103889.1	protein kinase PKN/PRK1, effector, putative, expressed	LOC_Os03g60360	Os03g0818000	288	none	0.34	0.29	0.34	0.005809	0.02035	0.020755	0.41	0.000142	0.49	0.048939	0.12	0.596033	0.27	0.058548	0.31	0.093792	0.34	0.020755
black	Os.16926.1.S1_at	BI811806	GIY-YIG catalytic domain containing protein, putative, expressed	LOC_Os12g04934	Os12g0143300	687	none	0.52	0.28	-0.03	0.085547	2e-06	0.575178	0.48	0.00844	0.5	0.060672	0.57	0.001194	0.31	0.084211	0.26	0.239092	-0.03	0.575178
black	Os.16994.1.S1_at	CB627779	agenet domain containing protein, putative, expressed	LOC_Os02g11000	Os02g0204500	473	none	1.16	0.44	0.73	0.35173	0.030397	0.005765	1	0.027693	0.04	0.956184	2.42	0.022699	0.75	0.290411	0.14	0.862427	0.73	0.005765
black	Os.17034.1.S1_at	AK070024.1	tyrosine protein kinase domain containing protein, putative, expressed	LOC_Os09g36320	Os09g0533600	831	none	1.5	0.14	-1.25	0.34326	1.3e-05	0.000206	1.43	0.034326	1.31	0.001677	1.78	0.000868	-0.06	0.714478	0.35	0.097021	-1.25	0.000206
black	Os.17037.2.S1_at	AK120384.1	expressed protein	LOC_Os03g15600	Os03g0262500	382	none	0.86	0.75	0.56	0.016803	0.018432	0.030655	1.54	0.001293	-0.26	0.35668	1.29	0.080891	0.42	0.067374	1.08	0.126726	0.56	0.030655
black	Os.17049.1.S1_at	AK070791.1	AGAP007115-PA, putative, expressed	LOC_Os05g43560	Os05g0511300	721	none	0.71	1.04	1.23	9.2e-05	1.4e-05	0.006427	0.79	0.012851	0.46	0.028213	0.88	0.028658	1.14	0.032364	0.94	0.016855	1.23	0.006427
black	Os.17059.1.S1_at	AK073915.1	expressed protein	LOC_Os07g38160	Os07g0569000	512	none	0.77	0.1	0.56	0.614632	4.4e-05	0.020241	0.98	0.000608	0.67	0.039947	0.65	0.030543	0.29	0.133459	-0.09	0.645104	0.56	0.020241
black	Os.17120.1.S1_at	AK066206.1	SPRY-domain containing protein, putative, expressed	LOC_Os02g35070	Os02g0556600	871	none	0.68	0.35	0.26	0.04924	0.003544	0.014535	-0.18	0.214445	1.15	0.02736	1.06	0.017183	0.04	0.59028	0.67	0.001409	0.26	0.014535
black	Os.17179.1.A1_at	AU225853	pentatricopeptide, putative, expressed	LOC_Os08g05750	Os08g0153600	446	none	0.3	0.26	0.18	0.227926	0.267938	0.531498	0.11	0.568621	-0.26	0.17977	1.06	0.279833	0.07	0.783891	0.45	0.180717	0.18	0.531498
black	Os.17257.1.S1_x_at	AK066744.1	NADPH reductase, putative, expressed	LOC_Os01g53250	Os01g0733600	641	none	1	-0.04	0.54	0.803442	4.7e-05	0.028446	1.36	0.004089	0.62	0.023201	1.01	0.088002	0.12	0.482182	-0.2	0.456916	0.54	0.028446
black	Os.17303.1.S1_at	AK065602.1	protein phosphatase 2C, putative, expressed	LOC_Os06g08140	Os06g0179700	659	DBP	-0.99	-0.84	-1.65	0.000482	0.000352	0.002425	-0.85	0.062361	-1.34	0.009536	-0.77	0.005881	-1.08	0.008026	-0.6	0.121038	-1.65	0.002425
black	Os.17405.1.S1_a_at	AK073310.1	ureide permease, putative, expressed	LOC_Os12g31860	Os12g0503000	579	none	2.23	1.82	0.77	0.098689	0.002544	0.187903	1.38	0.195566	2.18	0.260748	3.12	0.028135	1.4	0.395575	2.24	0.27694	0.77	0.187903
black	Os.17420.1.S1_at	AK100432.1	zinc finger, C3HC4 type, domain containing protein, expressed	LOC_Os06g46366	Os06g0677300	869	none	1.29	0.5	0.46	0.002699	1.3e-05	0.036351	1.16	0.000473	1.77	0.067856	0.94	0.005131	0.64	0.027585	0.35	0.026192	0.46	0.036351
black	Os.17449.1.A1_at	AK066552.1	auxin efflux carrier component, putative, expressed	LOC_Os01g69070	Os01g0919800	836	none	-2.95	-1.88	-1.12	0.00085	0.001238	0.053713	-0.7	0.180695	-5.64	0.000801	-2.5	0.000652	-2.6	0.000382	-1.16	0.194452	-1.12	0.053713
black	Os.17465.1.S1_x_at	CB624010	expressed protein	LOC_Os07g10810	Os07g0208801	527	none	0.45	-0.07	1.53	0.813654	0.275527	0.004944	1.13	0.015442	-0.84	0.271345	1.06	0.000536	0.21	0.502513	-0.34	0.466174	1.53	0.004944
black	Os.17518.1.S1_at	AK101691.1	coiled-coil domain-containing protein 55, putative, expressed	LOC_Os04g35910	Os04g0440000	898	none	0.48	0.2	0.68	0.121989	2e-06	0.000977	0.4	0.002004	0.77	0.001769	0.28	0.00907	0.38	0.034683	0.03	0.660655	0.68	0.000977
black	Os.17540.1.S1_at	AK099858.1	prephenate dehydratase domain containing protein, expressed	LOC_Os10g37980	Os10g0523700	804	none	-0.77	-0.5	-0.82	0.008588	0.000118	0.006109	-0.61	0.009384	-0.94	0.021593	-0.77	0.027327	-0.44	0.119216	-0.57	0.089437	-0.82	0.006109
black	Os.17604.1.S1_at	AK063810.1	Ser/Thr protein phosphatase family protein, putative, expressed	LOC_Os09g11230	Os09g0284200	641	none	-0.06	0.49	0.3	5.9e-05	0.705379	0.05689	0.16	0.175517	-0.67	0.037242	0.32	0.08512	0.32	0.01751	0.65	0.002507	0.3	0.05689
black	Os.17619.1.S1_at	AK060517.1	xyloglucan fucosyltransferase, putative, expressed	LOC_Os02g17534	Os02g0275200	984	none	-2.48	-1.5	-0.69	0.004174	3.9e-05	0.011196	-1.77	0.00068	-2.76	0.008435	-2.92	0.001493	-1.98	0.048914	-1.03	0.164627	-0.69	0.011196
black	Os.17695.1.S1_at	AK100787.1	endonuclease V, putative, expressed	LOC_Os06g45330	Os06g0663600	706	none	0.58	1.11	1.29	0.001034	0.132736	0.02515	1.7	0.003732	-1.2	0.042219	1.25	0.062347	0.85	0.034885	1.37	0.039621	1.29	0.02515
black	Os.17717.1.S1_at	AK067915.1	adaptor complexes medium subunit family protein, expressed	LOC_Os12g34370	Os12g0528300	509	none	0.67	0.4	-0.07	0.013603	8e-06	0.689095	0.58	0.011966	0.57	0.020209	0.84	0.004873	0.39	0.134249	0.41	0.083496	-0.07	0.689095
black	Os.17743.1.S1_at	AK120718.1	BRCA1-associated protein, putative, expressed	LOC_Os02g09060	Os02g0182900	1012	none	1.23	0.96	1.21	0.002755	0	0.000367	1.21	0.0012	1.29	0.001117	1.19	0.003998	0.39	0.020538	1.54	0.000221	1.21	0.000367
black	Os.17746.1.S1_s_at	BI813507	anthocyanidin 3-O-glucosyltransferase, putative, expressed	LOC_Os01g64540	Os01g0865400	536	none	-2.82	-0.6	0.75	0.20843	0.000833	0.182998	0	0.996827	-3.48	0.000828	-4.98	0.000881	-1.2	0.031234	0	0.997379	0.75	0.182998
black	Os.17766.1.S1_at	AK065224.1	BRASSINOSTEROID INSENSITIVE 1-associated receptor kinase 1 precursor, putative, expressed	LOC_Os06g12120	Os06g0225300	745	none	-1.33	-1.45	-1.84	0.002898	0.000532	0.091063	-0.61	0.109964	-2.45	0.001788	-0.93	0.075088	-1.58	0.02088	-1.32	0.166473	-1.84	0.091063
black	Os.17981.1.S1_at	AK060629.1	AT hook motif family protein, expressed	LOC_Os02g39920	Os02g0612800	404	none	0.43	0.3	0.18	0.028162	0.011081	0.048572	-0.02	0.727042	0.69	0.035185	0.62	0.020523	0.12	0.244627	0.48	0.031991	0.18	0.048572
black	Os.18016.1.S1_at	AK062792.1	expressed protein	LOC_Os07g01990	Os07g0110800	550	none	-0.12	0.01	-0.52	0.904233	0.019684	0.000336	-0.22	0.000291	-0.16	0.06846	0.01	0.888946	-0.13	0.057036	0.15	0.034079	-0.52	0.000336
black	Os.18019.1.S1_at	AK111905.1	WD domain, G-beta repeat domain containing protein, expressed	LOC_Os08g18150	Os08g0282500	860	none	1.53	1.02	1.91	0.003645	0.000224	0.000152	1.84	0.026358	1.53	0.07688	1.22	0.061106	0.3	0.253329	1.73	0.003262	1.91	0.000152
black	Os.18049.2.S1_s_at	CB673186	TNP1, putative, expressed	LOC_Os04g52040	Os04g0609900	468	none	0	0.41	0.55	0.034409	0.992477	0.010887	-0.13	0.333393	-0.27	0.421101	0.39	0.118166	0.68	0.039925	0.15	0.489318	0.55	0.010887
black	Os.18073.1.S1_at	AK070274.1	expressed protein	LOC_Os07g41570	none	538	none	0.78	0.98	0.95	0.004342	0.048347	0.026051	1.71	0.007332	-0.36	0.619466	1	0.085399	0.73	0.044224	1.24	0.059151	0.95	0.026051
black	Os.18077.1.S1_at	CB620175	oxidoreductase, putative, expressed	LOC_Os01g09300	Os01g0188100	774	none	2.14	0.88	0.86	0.000945	6.6e-05	0.001973	2.24	0.001299	2.48	0.090906	1.7	0.038124	1.09	0.000109	0.67	0.023204	0.86	0.001973
black	Os.18106.1.S1_at	AK120217.1	ankyrin repeat-containing protein, putative, expressed	LOC_Os02g50270	Os02g0735700	972	none	0.83	0.11	0.36	0.100389	4e-06	0.001265	0.58	0.00281	0.97	0.05492	0.94	0.007017	0.14	0.112794	0.08	0.374344	0.36	0.001265
black	Os.18109.1.S1_at	AK070826.1	lysM domain containing protein, putative, expressed	LOC_Os10g34420	Os10g0485500	958	none	1.43	0.69	0.25	7e-06	4.2e-05	0.079569	1.17	0.010282	1.08	0.000232	2.04	0.000272	0.61	0.000876	0.76	0.002102	0.25	0.079569
black	Os.18181.1.S1_x_at	AK072120.1	START domain containing protein, expressed	LOC_Os10g31770	Os10g0455900	784	none	0.66	0.25	0	0.014378	0.00014	0.971562	0.26	0.117641	0.64	0.009596	1.08	0.002983	0.22	0.11203	0.28	0.153628	0	0.971562
black	Os.18299.1.S1_at	AK121818.1	oxidoreductase, 2OG-Fe oxygenase family protein, putative, expressed	LOC_Os07g07410	Os07g0169600	831	none	3.64	-0.19	0.61	0.461145	0	0.137343	2.26	0.002931	3.93	0.000267	4.72	0.010951	-0.69	0.046695	0.3	0.330572	0.61	0.137343
black	Os.18334.1.S1_at	AK105260.1	expressed protein	LOC_Os06g21120	Os06g0316100	90	none	-0.12	-0.1	-0.84	0.425525	0.287826	0.000136	-0.57	0.003041	0.18	0.233536	0.04	0.77951	-0.28	0.001767	0.08	0.252338	-0.84	0.000136
black	Os.18383.1.A1_x_at	AK066585.1	expressed protein	LOC_Os08g37115	Os08g0476100	723	none	1.83	1.86	0.8	1e-05	9.4e-05	0.019618	2.65	0.000979	0.33	0.294075	2.5	0.008203	1.88	0.006279	1.84	0.007532	0.8	0.019618
black	Os.18430.1.S1_at	AK067758.1	expressed protein	LOC_Os04g35380	Os04g0433200	778	none	1.44	0.13	0.51	0.470172	0.000306	0.000854	0.66	0.047523	1.77	0.015329	1.88	0.040432	-0.28	0.287541	0.54	0.06189	0.51	0.000854
black	Os.18482.1.S1_at	AU091953	expressed protein	LOC_Os06g42164	Os06g0627100	991	none	2.07	1.06	0.84	0.001698	7e-06	0.000956	2.23	0.031139	2.52	0.004229	1.46	0.050899	0.63	0.064276	1.49	0.001625	0.84	0.000956
black	Os.18585.1.S1_at	AK101991.1	Jacalin-like lectin domain containing protein, putative, expressed	LOC_Os12g09700	Os12g0198700	981	none	-4.15	-0.6	-0.28	0.016632	0	0.448247	-3.37	0.007346	-5.11	0.000357	-3.98	0.012292	-0.71	0.017564	-0.48	0.266362	-0.28	0.448247
black	Os.18684.1.S1_at	CB643005	RNA recognition motif containing protein, putative, expressed	LOC_Os04g39629	Os04g0472400	946	none	0.78	0.82	1.46	0.000114	0	0.00289	0.69	0.005164	0.82	0.000117	0.83	0.004182	0.73	0.016521	0.91	0.035512	1.46	0.00289
black	Os.18747.1.S1_at	AK107293.1	la domain containing protein, expressed	LOC_Os11g14300	Os11g0248200	885	none	0.89	1.06	0.86	6.1e-05	3.8e-05	0.004814	0.62	0.032737	1	0.088959	1.04	0.002081	1.1	0.011269	1.01	0.019176	0.86	0.004814
black	Os.18761.1.S1_at	AK105357.1	hydrolase, alpha/beta fold family domain containing protein, expressed	LOC_Os04g36620	Os04g0443500	876	none	0.5	0.49	0.6	0.000125	0.00036	0.008316	0.55	0.042142	0.29	0.089108	0.65	0.035741	0.61	0.016956	0.37	0.009025	0.6	0.008316
black	Os.19014.1.S1_at	AK066580.1	rossmann fold nucleotide-binding protein involved in DNA uptake, putative, expressed	LOC_Os01g23680	Os01g0338600	921	none	-1.43	-0.51	0.34	0.00646	0	0.020397	-1.24	0.004072	-2.05	0.00013	-0.99	0.052076	-0.45	0.056126	-0.58	0.130112	0.34	0.020397
black	Os.19130.1.S1_at	AK120596.1	peptide transporter PTR2, putative, expressed	LOC_Os06g15370	Os06g0264500	586	none	3.42	-0.74	-1.18	0.001375	0	0.040704	2.74	0.021741	4.4	0.00557	3.13	0.015616	-0.77	0.03195	-0.7	0.091399	-1.18	0.040704
black	Os.19170.1.S1_at	AK120485.1	zinc finger, C3HC4 type domain containing protein, expressed	LOC_Os11g41140	Os11g0629300	514	none	0.12	0.03	0.8	0.901513	0.455476	0.014141	-0.44	0.003848	0.83	0.051368	-0.03	0.80076	-0.4	0.031921	0.45	0.132659	0.8	0.014141
black	Os.19179.1.S1_at	AK111820.1	WD domain, G-beta repeat domain containing protein, expressed	LOC_Os08g38570	Os08g0493900	338	none	0.67	0.84	1.74	0.029566	0.002883	0.011091	1.4	0.002845	0.35	0.381832	0.27	0.127808	1.21	0.019469	0.46	0.039692	1.74	0.011091
black	Os.19202.1.S1_a_at	AK060263.1	zinc finger, C3HC4 type domain containing protein, expressed	LOC_Os01g74610	Os01g0977600	803	none	0.68	0.64	1.04	0.006719	3e-06	0.000219	0.62	4.7e-05	0.6	0.021964	0.82	0.011695	0.86	0.029172	0.42	0.242518	1.04	0.000219
black	Os.19270.1.S1_at	AK103607.1	histone-like transcription factor and archaeal histone, putative, expressed	LOC_Os03g63530	Os03g0852300	340	CCAAT	0.67	1.52	0.93	2e-06	0.006056	0.014039	1.06	0.00125	0.54	0.377986	0.41	0.022297	1.57	0.004371	1.47	0.00673	0.93	0.014039
black	Os.19434.1.S1_at	CA764965	ZOS1-21 - C2H2 zinc finger protein, expressed	LOC_Os01g68104	Os01g0909100	652	none	-0.19	0.5	1.12	0.033427	0.731596	0.009998	1.22	0.025234	-2	0.083833	0.21	0.52475	0.8	0.025928	0.19	0.205702	1.12	0.009998
black	Os.19519.1.S1_s_at	BM421682	OsAPRL1 adenosine 5'-phosphosulfate reductase-like OsAPRL1, expressed	LOC_Os07g32570	Os07g0509800	182	none	-1.2	0	-1.31	0.99659	0.018923	0.005601	0.16	0.769477	-1.72	0.046305	-2.04	0.000206	-1.21	0.036297	1.21	0.020543	-1.31	0.005601
black	Os.19589.1.S1_at	AK069997.1	expressed protein	LOC_Os04g43040	Os04g0509200	913	none	1.07	0	0.26	0.99672	0	0.141784	1.24	0.002535	0.77	0.029319	1.19	0.002021	-0.1	0.22641	0.1	0.661287	0.26	0.141784
black	Os.19726.1.S1_x_at	AK068863.1	tobamovirus multiplication protein, putative, expressed	LOC_Os03g36790	Os03g0565600	888	none	0.96	0.11	-0.09	0.025769	1.9e-05	0.154043	0.5	0.039207	1.18	0.00593	1.2	0.00172	0.11	0.196868	0.1	0.017783	-0.09	0.154043
black	Os.19792.1.S1_at	AK103625.1	gamma-soluble NSF attachment protein, putative, expressed	LOC_Os04g52760	Os04g0618500	577	none	1.08	-0.25	-0.67	0.136441	0	0.003677	0.74	0.00089	1.33	0.002727	1.18	0.000357	-0.02	0.675766	-0.48	0.05535	-0.67	0.003677
black	Os.19834.1.S1_at	AK121927.1	WD domain, G-beta repeat domain containing protein, expressed	LOC_Os01g03510	Os01g0125800	812	none	1.18	0.83	-0.51	1e-06	6.4e-05	0.01045	0.72	0.012978	1.68	0.023209	1.15	0.008477	0.78	0.001033	0.89	0.00109	-0.51	0.01045
black	Os.19983.2.S1_at	AK068065.1	expressed protein	LOC_Os02g05440	Os02g0147700	398	none	0.69	-0.29	0.15	0.168739	0.005656	0.525136	1.26	0.000897	-0.2	0.033577	1	0.12667	-0.11	0.421797	-0.48	0.052855	0.15	0.525136
black	Os.20002.1.S1_at	AK099982.1	expressed protein	LOC_Os01g37790	Os01g0558500	260	none	0.48	0.71	1.1	0.002309	8.9e-05	0.000382	0.54	0.005429	0.59	0.028074	0.3	0.06604	0.89	0.006574	0.53	0.007187	1.1	0.000382
black	Os.20010.1.S1_at	AK069634.1	KH domain containing protein, putative, expressed	LOC_Os07g12490	Os07g0227400	570	none	0.39	0.13	0.5	0.267818	0.010795	0.007779	0.48	0.002668	0.32	0.294098	0.37	0.114135	-0.18	0.065194	0.45	0.010036	0.5	0.007779
black	Os.20064.2.S1_at	AK061355.1	COP9 signalosome complex subunit 8, putative, expressed	LOC_Os04g34930	Os04g0428900	613	none	0.41	0.4	0.64	0.001289	0.008967	0.024112	0.67	0.022142	0.1	0.643575	0.47	0.024245	0.53	0.016364	0.27	0.057725	0.64	0.024112
black	Os.20079.1.S1_s_at	AK073524.1	tropinone reductase 2, putative, expressed	LOC_Os11g25160	none	804	none	0.49	1.03	0.82	0.020495	0.063367	0.023283	0.84	0.055691	-0.41	0.236906	1.04	0.024172	1.13	0.126246	0.92	0.213215	0.82	0.023283
black	Os.20089.1.S1_at	AK103549.1	leucine-rich repeat family protein, putative, expressed	LOC_Os12g12740	Os12g0228900	720	none	1.2	1.12	1.75	0.00942	1e-06	0.008212	1.41	0.006712	0.79	0.002095	1.38	0.046207	1.49	0.022203	0.76	0.061367	1.75	0.008212
black	Os.20122.1.S1_at	AK101861.1	expressed protein	LOC_Os02g37140	Os02g0582300	755	none	1.2	0.62	1.26	0.034972	0.00021	0.024197	1.34	0.016441	1.13	0.108542	1.14	0.032841	0.6	0.081168	0.63	0.172153	1.26	0.024197
black	Os.20315.2.S1_at	AK063281.1	MT-A70 domain containing protein, expressed	LOC_Os03g05420	Os03g0147700	950	none	1.27	0.65	1.11	0.009659	1.8e-05	0.031721	1.07	0.021539	0.97	0.055045	1.77	0.002844	0.79	0.02983	0.51	0.046789	1.11	0.031721
black	Os.20398.1.S1_at	AK069584.1	RWD domain containing protein, expressed	LOC_Os04g50730	Os04g0593700	848	none	1.16	0.24	0.62	0.571857	4.8e-05	0.028154	1.36	0.030935	0.74	0.032326	1.36	0.004942	0.79	0.004981	-0.31	0.481966	0.62	0.028154
black	Os.20462.1.S1_at	BQ908766	vacuolar-sorting receptor precursor, putative, expressed	LOC_Os10g20630	Os10g0346600	950	none	0.41	0.28	0.34	0.011933	7.2e-05	0.014967	0.15	0.230989	0.52	0.046824	0.58	0.007372	0.11	0.393793	0.45	0.030133	0.34	0.014967
black	Os.20504.1.A1_at	AK072568.1	expressed protein	LOC_Os12g12880	Os12g0230600	858	none	4.51	1.34	-0.52	0.090076	1e-06	0.002191	2.16	0.034252	5.8	0.00072	5.56	0.000175	-0.1	0.467656	2.77	0.000513	-0.52	0.002191
black	Os.20575.1.S1_at	AK066994.1	expressed protein	LOC_Os03g62240	Os03g0838900	858	none	-1.75	-0.25	0.4	0.436225	0.001531	0.098912	-0.56	0.008751	-3.71	0.000937	-0.98	0.000506	0.16	0.619706	-0.66	0.161086	0.4	0.098912
black	Os.20616.1.S1_at	AK064446.1	callose synthase, putative, expressed	LOC_Os01g34930	Os01g0533500	202	none	0.45	0.43	-0.01	0.043646	0.094339	0.948344	0.68	0.018854	-0.39	0.002379	1.06	0.213841	0.11	0.596843	0.75	0.090932	-0.01	0.948344
black	Os.20898.1.S1_at	AK070286.1	MT-A70 domain containing protein, expressed	LOC_Os02g45110	Os02g0672600	384	none	0.65	0.92	0.92	9e-05	4.6e-05	0.019578	1	0.000315	0.44	0.185402	0.53	0.002741	0.97	0.001053	0.86	0.006428	0.92	0.019578
black	Os.20977.1.S1_at	AK069396.1	KIN, antigenic determinant of recA protein, putative, expressed	LOC_Os03g37330	Os03g0570300	341	none	-0.3	0.09	-0.46	0.629442	0.001843	0.002357	-0.09	0.413937	-0.43	0.054947	-0.39	0.01867	-0.37	0.002446	0.55	0.034177	-0.46	0.002357
black	Os.21083.1.S1_at	AK068369.1	expressed protein	LOC_Os05g15140	Os05g0241000	424	none	0.54	0.1	0.12	0.694913	6e-06	0.206033	0.58	0.010474	0.43	0.002611	0.6	0.02323	0.48	0.006928	-0.27	0.123576	0.12	0.206033
black	Os.21228.1.S1_at	AK103149.1	NAD dependent epimerase/dehydratase family protein, putative, expressed	LOC_Os04g33060	Os04g0403500	607	none	-2.23	0.49	-1.07	0.09513	0.005262	0.000223	-1.15	0.006664	-2.42	0.023724	-3.11	0.003562	0.6	0.045578	0.38	0.511724	-1.07	0.000223
black	Os.21255.1.S1_x_at	AK099830.1	ZOS8-12 - C2H2 zinc finger protein, expressed	LOC_Os08g44050	Os08g0554400	636	C2H2	-1.51	-0.81	-0.77	0.000415	0.004698	0.070176	-0.49	0.175024	-2.75	0.003702	-1.29	0.006399	-0.79	0.008306	-0.83	0.051256	-0.77	0.070176
black	Os.21280.1.S1_at	BQ908479	O-methyltransferase, putative, expressed	LOC_Os12g25490	Os12g0441600	342	none	-1.08	-2.49	-0.12	0.005993	0.195693	0.540941	-1.19	0.402191	-2.54	0.036137	0.5	0.12434	-3.42	0.036717	-1.55	0.057301	-0.12	0.540941
black	Os.21415.1.S1_at	AK064843.1	TLD family protein, putative, expressed	LOC_Os12g06100	Os12g0157200	753	none	0.79	0.39	0.8	0.112796	2.5e-05	0.000135	0.91	0.01223	0.46	0.216912	1	0.012652	0.65	0.081871	0.14	0.679015	0.8	0.000135
black	Os.21950.1.S1_at	AK107940.1	elastin precursor, putative, expressed	LOC_Os08g37630	Os08g0482300	999	none	2.27	1.47	0.35	9.9e-05	1.2e-05	0.034448	1.85	0.000714	3.52	0.026316	1.46	0.02555	1.52	0.008773	1.42	0.029309	0.35	0.034448
black	Os.50821.1.S1_at	AK058781.1	RIC10, putative, expressed	LOC_Os06g46754	Os06g0681300	423	none	0.92	2.11	2.82	0.002857	0.046431	0.00887	1.93	0.004462	-0.19	0.419086	1.02	0.001791	2.83	0.021562	1.38	0.017124	2.82	0.00887
black	Os.22262.3.S1_a_at	CB682852	START domain containing protein, putative, expressed	LOC_Os07g08760	Os07g0185200	405	none	0.19	0.93	1.48	4.6e-05	0.154571	6e-05	0.28	0.02435	0.11	0.696825	0.2	0.007719	0.85	0.017583	1.01	0.015709	1.48	6e-05
black	Os.22350.1.S1_at	AK121282.1	protein of unknown function DUF1296 domain containing protein, expressed	LOC_Os06g10430	Os06g0206100	510	none	0.2	0.14	-0.02	0.089374	0.002698	0.745802	0.17	0.090738	0.16	0.266192	0.29	0.038014	0.18	0.20671	0.1	0.447404	-0.02	0.745802
black	Os.2237.1.S1_at	AF014468.1	peroxidase precursor, putative, expressed	LOC_Os07g48010	Os07g0677100	765	none	-2.67	-4.28	0.24	2.3e-05	0.001252	0.669498	-1.38	0.175654	-4.27	0.003533	-2.35	0.073568	-4.33	0.026254	-4.23	0.01056	0.24	0.669498
black	Os.2240.1.S1_at	U46758.1	oxidoreductase, aldo/keto reductase family protein, putative, expressed	LOC_Os02g57240	Os02g0817500	603	none	1.33	0.03	-1.27	0.839959	0.00022	0.004708	0.52	0.273526	2.17	1.2e-05	1.3	0.001334	-0.07	0.646483	0.14	0.586326	-1.27	0.004708
black	Os.22617.1.S1_at	CA762426	GTP binding protein, putative, expressed	LOC_Os05g48855	Os05g0563050	896	none	0.75	0.73	1.08	0.000275	1.4e-05	0.000592	0.44	0.04014	1.12	0.008102	0.69	0.008604	0.95	0.015614	0.51	0.087017	1.08	0.000592
black	Os.22663.1.S1_at	AK121531.1	expressed protein	LOC_Os03g57300	Os03g0786900	816	none	0.66	0.42	-0.02	0.039388	3e-06	0.797444	0.81	0.004377	0.35	0.021425	0.84	0.00971	0.75	0.01269	0.1	0.460704	-0.02	0.797444
black	Os.22835.1.S1_at	AK120523.1	expressed protein	LOC_Os03g43910	Os03g0640400	647	none	0.43	0.41	0.81	0.001008	0.007499	0.002448	0.68	0.001337	0.07	0.734105	0.52	8.5e-05	0.55	0.012595	0.26	0.071733	0.81	0.002448
black	Os.22939.1.A1_at	CA754179	OsFBX425 - F-box domain containing protein, expressed	LOC_Os11g33320	Os11g0539700	388	none	0.01	0.6	0.74	0.014085	0.97625	0.05783	1.92	0.000451	-2.31	0.000707	0.43	0.429622	0.58	0.238976	0.63	0.069523	0.74	0.05783
black	Os.22971.1.S1_at	AK064263.1	Protein-tyrosine phosphatase domain containing protein, expressed	LOC_Os12g07590	Os12g0174800	248	none	0.51	0.16	-0.45	0.456426	0.029052	0.068823	0.86	0.017283	0.08	0.845002	0.59	0.01335	0.36	0.116608	-0.03	0.879709	-0.45	0.068823
black	Os.23064.1.S1_at	AK064725.1	mitochondrial carrier protein, putative, expressed	LOC_Os11g43960	Os11g0661300	978	none	-2.34	-0.59	-1.12	0.054903	0	0.021979	-1.64	0.005329	-3.04	0.004808	-2.33	0.010088	-0.19	0.32624	-0.98	0.04813	-1.12	0.021979
black	Os.23106.1.A1_at	AK101433.1	expressed protein	LOC_Os03g36110	Os03g0559900	850	none	0.71	1.11	-0.39	0.000955	0.143968	0.147509	1.37	0.01725	-1.21	0.079832	1.97	0.05468	0.85	0.087546	1.38	0.027389	-0.39	0.147509
black	Os.23143.1.S1_at	AK073345.1	auxin efflux carrier component, putative, expressed	LOC_Os09g31478	Os09g0491740	875	none	3.73	0.37	0.85	0.170508	0	0.084913	3	0.050911	4.65	0.004571	3.55	0.001537	0.08	0.788505	0.66	0.084655	0.85	0.084913
black	Os.23187.1.S1_at	AK069960.1	O-methyltransferase, putative, expressed	LOC_Os04g01470	Os04g0104900	481	none	-2.07	0.85	0.47	0.111991	4.3e-05	0.203956	-1.65	0.038829	-2.09	0.00024	-2.46	0.01227	1.93	0.016817	-0.23	0.371438	0.47	0.203956
black	Os.23213.1.S1_at	AK073229.1	expressed protein	LOC_Os05g20914	Os05g0285900	369	none	0.48	0.72	0.83	0.018786	0.114167	0.06237	1.38	0.017326	-0.53	0.311639	0.58	0.090871	0.55	0.230069	0.89	0.099676	0.83	0.06237
black	Os.23247.1.A1_at	AK067637.1	DUF647 domain containing protein, putative, expressed	LOC_Os03g11500	Os03g0213700	438	none	0.69	1.56	0.9	1e-06	0.001375	0.00637	1.25	0.000147	-0.13	0.531193	0.94	0.041842	1.68	0.003059	1.44	0.001502	0.9	0.00637
black	Os.23507.1.A1_at	CB630493	lectin-like receptor kinase 7, putative, expressed	LOC_Os07g03860	none	354	none	0.06	-0.76	-0.79	0.283484	0.866651	0.108531	1.35	0.035721	-0.56	0.033342	-0.61	0.021474	-0.87	0.510779	-0.65	0.484255	-0.79	0.108531
black	Os.2355.1.S1_at	AF194413.1	CAMK_CAMK_like.12 - CAMK includes calcium/calmodulin depedent protein kinases, expressed	LOC_Os02g03410	Os02g0126400	170	none	-0.18	-0.65	-0.09	0.024138	0.401962	0.42092	-0.2	0.263463	-0.73	0.153805	0.38	0.270072	-1.07	0.004802	-0.22	0.413562	-0.09	0.42092
black	Os.2361.1.S1_at	AF106844.1	proteasome subunit, putative, expressed	LOC_Os03g02540	Os03g0116500	604	none	0.67	0.23	0.19	0.002886	0.000197	0.25611	0.81	0.109922	0.54	0.013931	0.66	0.053359	0.3	0.050309	0.15	0.033257	0.19	0.25611
black	Os.23712.2.S1_at	AK072150.1	purple acid phosphatase, putative, expressed	LOC_Os08g17784	Os08g0280100	298	none	2.22	0.75	0.1	0.14459	1.7e-05	0.697144	1.94	0.023365	2.14	0.124746	2.57	0.000766	0.33	0.644833	1.16	0.044067	0.1	0.697144
black	Os.23828.1.S1_at	AK119397.1	URED, putative, expressed	LOC_Os02g07670	Os02g0173000	894	none	1.37	-0.5	0.06	0.017867	3.1e-05	0.525769	0.76	0.073428	1.62	0.024473	1.72	0.003055	-0.73	0.003181	-0.26	0.417551	0.06	0.525769
black	Os.2407.1.S1_at	AF140722.2	AN1-like zinc finger domain containing protein, expressed	LOC_Os09g31200	Os09g0486500	414	none	0.9	-0.59	0.14	0.018414	0.000807	0.336585	0.44	0.388161	0.9	0.036352	1.34	0.047069	-0.67	0.064924	-0.51	0.074205	0.14	0.336585
black	Os.24073.1.S1_at	AK107313.1	integrator complex subunit 3, putative, expressed	LOC_Os11g07030	Os11g0171400	494	none	0.4	0.46	0.51	0.043385	0.02206	0.048619	0.29	0.072121	0.68	0.00719	0.25	0.362305	0.6	0.056432	0.33	0.051546	0.51	0.048619
black	Os.24080.1.A1_at	AK101233.1	expressed protein	LOC_Os05g06650	Os05g0158400	980	none	1.81	0.21	0.69	0.190711	4e-06	0.056027	1.25	0.013696	1.45	0.004432	2.72	0.002389	-0.07	0.669655	0.48	0.095112	0.69	0.056027
black	Os.24360.1.S2_at	AK070724.1	expressed protein	LOC_Os03g27003	Os03g0387500	604	none	0.23	0.67	0.32	0.096802	0.551242	0.194532	1.02	0.003858	-1.19	0.054822	0.87	0.258902	1.28	0.022718	0.05	0.899264	0.32	0.194532
black	Os.24368.1.S1_at	AK101070.1	neurochondrin family protein, putative, expressed	LOC_Os02g55530	Os02g0798700	520	none	0.53	1.56	1.81	6.3e-05	0.005638	0.001109	0.98	0.017315	0.78	0.042633	-0.17	0.109525	1.73	0.002109	1.38	0.001715	1.81	0.001109
black	Os.24385.2.S1_at	AK071027.1	thioredoxin fold, putative, expressed	LOC_Os10g20310	Os10g0343900	478	none	-0.68	-0.26	-0.04	0.167785	0.126991	0.827194	0.23	0.505263	-2.15	0.050999	-0.12	0.759092	-0.17	0.627799	-0.35	0.127197	-0.04	0.827194
black	Os.24513.1.A1_at	AK068038.1	translation initiation factor IF-3, putative, expressed	LOC_Os02g01110	Os02g0101100	622	none	0.78	0.16	-0.27	0.27427	3e-06	0.051558	0.9	0.007559	0.79	0.001276	0.65	0.029134	0.38	0.000768	-0.05	0.664999	-0.27	0.051558
black	Os.24593.1.S1_at	AK066030.1	ATP-dependent protease La, putative, expressed	LOC_Os05g44590	Os05g0521500	737	none	1.09	0.91	1.48	0.011629	0	0.000731	0.73	0.003175	1.38	0.004218	1.16	0.002019	1.4	0.004447	0.42	0.190383	1.48	0.000731
black	Os.24639.1.S1_at	AK073312.1	LTV1, putative, expressed	LOC_Os03g25620	Os03g0372700	375	none	0.47	0.95	1.27	1.1e-05	0.003432	0.009324	0.7	0.05657	0.06	0.865944	0.64	0.009311	1.09	0.003683	0.81	0.003843	1.27	0.009324
black	Os.24649.1.S1_at	AK111653.1	WD domain, G-beta repeat domain containing protein, expressed	LOC_Os07g38430	Os07g0572000	472	none	0.6	0.54	0.65	0.000136	0.019643	0.002926	0.97	0.124358	0.52	0.437563	0.3	0.080685	0.53	0.028787	0.54	0.006663	0.65	0.002926
black	Os.24652.1.S1_at	AK101574.1	AGAP010609-PA, putative, expressed	LOC_Os08g36980	Os08g0474600	816	none	0.87	0.25	0.62	0.256123	0	0.001176	1.06	0.018708	0.56	0.002034	0.98	0.003226	0.64	0.006994	-0.15	0.237629	0.62	0.001176
black	Os.24654.1.S1_at	AK066047.1	pentatricopeptide, putative, expressed	LOC_Os11g43934	Os11g0661000	603	none	0.33	0.99	0.47	0.000136	0.195773	0.037724	0.47	0.035796	-0.71	0.075057	1.23	0.04093	0.84	0.02564	1.14	0.022889	0.47	0.037724
black	Os.24656.1.S1_at	AK103595.1	ubiquitin carboxyl-terminal hydrolase, family 1, putative, expressed	LOC_Os04g57190	Os04g0667500	848	none	0.47	0.48	0.91	0.119415	0.125931	0.009002	1.03	0.00179	-0.73	0.00353	1.11	0.016643	0.78	0.059969	0.18	0.458343	0.91	0.009002
black	Os.24664.1.A1_at	AK058372.1	basic helix-loop-helix, putative, expressed	LOC_Os03g18210	Os03g0293400	794	none	0.54	0.57	0.91	0.115297	0.19115	0.021275	1.51	0.001552	-0.83	0.077318	0.94	0.005294	1.01	0.03203	0.12	0.651771	0.91	0.021275
black	Os.24665.1.S2_at	AK099442.1	expressed protein	LOC_Os11g06190	Os11g0160700	471	none	0.56	0.04	0.41	0.843571	0.061842	0.142072	0.88	0.008989	-0.2	0.340002	0.99	0.011614	0.04	0.804296	0.05	0.895694	0.41	0.142072
black	Os.24748.1.A1_at	CB639174	NPGR1, putative, expressed	LOC_Os03g10350	Os03g0200600	270	none	0.35	1.66	0.35	0.000368	0.089808	0.153358	0.77	0.001442	-0.22	0.123862	0.48	0.037411	0.97	0.057908	2.34	0.001235	0.35	0.153358
black	Os.24761.1.A1_at	CR288411	OBP32pep, putative, expressed	LOC_Os09g15835	Os09g0327550	458	none	1.12	-0.48	-0.03	0.014505	0	0.901916	0.95	0.001104	1.25	0.002217	1.14	0.000553	-0.69	0.00512	-0.27	0.410433	-0.03	0.901916
black	Os.24785.2.A1_x_at	AK062782.1	cullin-1, putative, expressed	LOC_Os01g70920	Os01g0935300	359	none	-0.11	0.48	0.75	0.016784	0.775681	0.031242	0.25	0.417133	-0.73	0.265716	0.16	0.460223	0.76	0.015623	0.19	0.459205	0.75	0.031242
black	Os.25015.1.A1_at	AK067539.1	hydrolase, NUDIX family, domain containing protein, expressed	LOC_Os09g15340	Os09g0322200	512	none	-0.22	-0.18	-0.21	0.133224	0.092288	0.189946	0.06	0.674677	-0.67	0.029386	-0.06	0.691779	-0.17	0.103615	-0.19	0.308799	-0.21	0.189946
black	Os.2502.1.S1_at	CB678182	DEAD/DEAH box helicase domain containing protein, expressed	LOC_Os10g33275	Os10g0471350	920	none	1.05	0.82	0.91	0.000436	0	0.010314	0.98	0.002357	1.03	0.002143	1.14	0.010734	1.02	0.010731	0.63	0.036947	0.91	0.010314
black	Os.25021.1.A1_at	AK067961.1	basic salivary proline-rich protein 2 precursor, putative, expressed	LOC_Os02g30640	Os02g0510300	883	none	0.64	0.53	0.98	0.000538	7e-05	0.000282	0.74	0.002065	0.74	0.052047	0.44	0.060697	0.76	0.000931	0.3	0.0602	0.98	0.000282
black	Os.25025.1.S1_at	AK063371.1	leucine carboxyl methyltransferase 1, putative, expressed	LOC_Os06g04820	Os06g0140100	975	none	0.97	0.38	0.39	8.1e-05	0	0.047619	1.12	0.005947	0.77	0.005478	1.03	0.006014	0.45	0.007083	0.3	0.003792	0.39	0.047619
black	Os.25042.2.S1_at	AK110869.1	expressed protein	LOC_Os08g38010	Os08g0487000	516	none	0.11	0.43	0.41	0.314168	0.796532	0.186899	0.47	0.095301	-1.28	0.05147	1.14	0.05361	1.19	0.017203	-0.32	0.17906	0.41	0.186899
black	Os.25045.1.S1_at	AK068803.1	ZOS3-01 - C2H2 zinc finger protein, expressed	LOC_Os03g05480	Os03g0148800	752	C2H2	0.82	1.27	1.42	0.000163	0.000467	0.004191	1.07	0.012907	0.12	0.645248	1.28	0.000983	1.06	0.0253	1.49	0.000405	1.42	0.004191
black	Os.25153.1.S1_at	CA759092	cytochrome P450, putative, expressed	LOC_Os10g05490	Os10g0144700	796	none	-2.34	-0.42	-0.17	0.259468	0.000958	0.435818	-3.29	0.000924	-2.91	0.000561	-0.81	0.039496	-0.06	0.93992	-0.79	0.028924	-0.17	0.435818
black	Os.25160.1.S1_at	AK060694.1	CAMK_KIN1/SNF1/Nim1_like.18 - CAMK includes calcium/calmodulin depedent protein kinases, expressed	LOC_Os03g50330	Os03g0711300	942	none	0.86	0.07	0.36	0.558913	0	0.035533	0.84	0.001181	0.84	0.013931	0.91	0.000227	-0.16	0.230286	0.31	0.216932	0.36	0.035533
black	Os.25254.2.S1_at	CB661798	CASP, putative, expressed	LOC_Os03g50300	Os03g0710900	241	none	0.02	-0.44	-0.13	0.003658	0.917673	0.581942	-0.27	0.328617	-0.32	0.340508	0.66	0.226405	-0.28	0.214527	-0.6	0.010922	-0.13	0.581942
black	Os.25286.1.S1_at	AK109741.1	WD domain, G-beta repeat domain containing protein, expressed	LOC_Os07g14830	Os07g0252000	461	none	0.49	-0.01	0.4	0.850346	0.003856	0.013785	0.83	0.053631	-0.06	0.762383	0.68	0.04337	0.07	0.187362	-0.1	0.272402	0.4	0.013785
black	Os.25394.1.A1_at	AK068838.1	expressed protein	LOC_Os05g31690	none	172	none	0.56	-0.06	0.18	0.632519	0.005159	0.114086	-0.1	0.206281	1.08	0.03322	0.69	0.007029	-0.06	0.686888	-0.06	0.811801	0.18	0.114086
black	Os.25566.1.S1_at	AK100372.1	Ser/Thr protein phosphatase family protein, putative, expressed	LOC_Os07g02090	Os07g0111600	922	none	0.62	0.36	-0.04	0.003189	9.1e-05	0.242996	0.23	0.006339	1.09	0.009003	0.55	0.011977	0.31	0.08703	0.42	0.051694	-0.04	0.242996
black	Os.25866.2.S1_at	AK065043.1	expressed protein	LOC_Os07g14650	Os07g0250300	615	none	1.06	0.74	0.23	0.004211	0.00314	0.302344	1.14	0.000839	0.05	0.917817	1.97	0.003555	0.9	0.019449	0.57	0.129802	0.23	0.302344
black	Os.20614.2.S1_at	AK060241.1	purine permease, putative, expressed	LOC_Os04g49757	none	406	none	-1.38	-2.22	2.69	0.02048	0.172866	0.02232	1.08	0.099873	-3.72	0.021933	-1.49	0.016492	-0.74	0.082095	-3.7	0.005345	2.69	0.02232
black	Os.26151.1.S1_s_at	BM419009	proton-dependent oligopeptide transport, putative, expressed	LOC_Os01g65200	Os01g0872500	346	none	1.66	0.23	1.69	0.503196	0.024102	0.014942	1.67	0.00665	1.25	0.516982	2.06	0.050705	0.19	0.381058	0.26	0.658265	1.69	0.014942
black	Os.26448.1.A1_at	CB677305	copper-transporting ATPase PAA1, putative, expressed	LOC_Os03g08070	Os03g0178100	808	none	-2.23	0.27	-0.21	0.098529	1.6e-05	0.225077	-1.6	2.9e-05	-3.21	0.007021	-1.89	0.018262	0.29	0.178867	0.26	0.331998	-0.21	0.225077
black	Os.27618.1.S1_at	AK106477.1	ATP-dependent Clp protease ATP-binding subunit clpX, putative, expressed	LOC_Os05g45750	Os05g0533900	807	none	1.23	1.33	2.69	3e-05	1e-06	7e-05	1.54	0.007511	0.73	0.040042	1.43	0.008512	1.03	0.015569	1.64	0.012069	2.69	7e-05
black	Os.26561.1.S2_x_at	AK100400.1	expressed protein	LOC_Os05g12300	Os05g0214100	678	none	0.4	0.94	0.19	0.017389	0.301681	0.368947	1.52	0.000451	-1.37	0.006449	1.05	0.199372	1.2	0.032601	0.69	0.25137	0.19	0.368947
black	Os.26697.1.S1_at	AK073782.1	expressed protein	LOC_Os03g61580	Os03g0831300	321	none	0.49	0.25	0.18	0.075219	0.01037	0.30016	0.69	0.008391	0.09	0.39827	0.68	0.023646	0.44	0.005255	0.05	0.569595	0.18	0.30016
black	Os.26709.1.S1_at	AK100029.1	jasmonate O-methyltransferase, putative, expressed	LOC_Os06g21820	Os06g0323100	524	none	-0.77	0.19	-0.24	0.475325	0.000129	0.20835	-0.43	0.224817	-0.98	0.005059	-0.89	0.017723	0.43	0.448918	-0.05	0.773653	-0.24	0.20835
black	Os.26713.1.S1_at	AK103245.1	coiled-coil domain-containing protein 97, putative, expressed	LOC_Os06g04780	Os06g0139700	737	none	0.91	0.87	1.73	0.002335	3.4e-05	8e-06	1.02	0.001204	0.67	0.026321	1.06	0.000924	1.16	0.002778	0.59	0.041496	1.73	8e-06
black	Os.26783.1.S1_at	AK072819.1	expressed protein	LOC_Os10g29530	Os10g0430800	360	none	0.77	0.1	0.24	0.345251	0.001745	0.165713	0.7	0.003265	0.24	0.241672	1.38	0.016236	0.02	0.878966	0.18	0.380069	0.24	0.165713
black	Os.26802.2.S1_at	AK061448.1	amino acid transporter, putative, expressed	LOC_Os12g08090	Os12g0181500	688	none	-1.83	0.4	-2.8	0.423939	0.000107	0.003421	-0.72	0.327621	-2.67	0.00469	-2.09	0.001277	0.21	0.491431	0.59	0.494708	-2.8	0.003421
black	Os.26823.1.S1_at	AK100463.1	DJ-1 family protein, putative, expressed	LOC_Os01g11880	Os01g0217800	123	none	0	0.04	1.34	0.822958	0.991048	0.002316	0.25	0.364469	-0.38	0.181011	0.13	0.324873	-0.09	0.633172	0.16	0.282616	1.34	0.002316
black	Os.26856.1.S1_at	AK069636.1	rab GDP dissociation inhibitor alpha, putative, expressed	LOC_Os07g16970	Os07g0271000	852	none	2.63	1.38	1.13	0	0	0.000884	2.57	0.013483	3.02	0.000351	2.3	0.00262	1.33	0.000497	1.43	0.002494	1.13	0.000884
black	Os.26871.1.S1_at	AK071733.1	vignain precursor, putative, expressed	LOC_Os09g39060	Os09g0564000	957	none	-3.75	0.04	-0.41	0.852554	0	0.077381	-3.48	0.000844	-3.87	3e-05	-3.9	0.001929	-0.39	0.147282	0.46	0.139028	-0.41	0.077381
black	Os.26882.1.S1_at	AK109782.1	expressed protein	LOC_Os07g15430	Os07g0258000	849	none	-0.82	-0.85	-0.11	0.003349	0.022914	0.61986	0.06	0.584588	-1.91	0.006426	-0.59	0.145473	-0.85	0.002885	-0.86	0.087632	-0.11	0.61986
black	Os.26910.1.A1_at	CB627915	NB-ARC domain containing protein, expressed	LOC_Os11g46210	Os11g0689100	572	none	-0.24	-0.25	0.06	0.006565	0.066023	0.692894	0.17	0.211738	-0.53	0.065605	-0.35	0.139514	-0.31	0.014112	-0.19	0.032715	0.06	0.692894
black	Os.26992.1.S1_at	AK100303.1	non-TIR-NBS-LRR type resistance protein, putative, expressed	LOC_Os11g42040	Os11g0639600	480	none	0.31	-0.2	0.01	0.073364	0.004857	0.907903	-0.03	0.597685	0.49	0.048463	0.46	0.017195	-0.24	0.033486	-0.16	0.362146	0.01	0.907903
black	Os.27136.1.S1_at	AK058824.1	OsFBDUF22 - F-box and DUF domain containing protein, expressed	LOC_Os04g39660	Os04g0472600	948	none	0.52	0.22	0.86	0.007798	1.9e-05	0.000453	0.36	0.003915	0.61	0.053227	0.61	0.001195	0.17	0.097285	0.28	0.036845	0.86	0.000453
black	Os.27137.1.S1_at	AK067144.1	expressed protein	LOC_Os04g45240	Os04g0535000	865	none	1.74	1.16	0.94	0.001155	1e-05	0.00609	2.02	0.007759	1.23	0.104983	1.97	0.023438	0.68	0.054094	1.64	0.03449	0.94	0.00609
black	Os.27201.1.S1_at	AK069076.1	expressed protein	LOC_Os05g43950	Os05g0515700	568	VOZ	0.26	-0.25	0.65	0.001118	0.000782	0.001992	0.06	0.302382	0.42	0.038087	0.31	0.07557	-0.28	0.002118	-0.21	0.105729	0.65	0.001992
black	Os.27313.1.A1_at	CB661274	sterol 3-beta-glucosyltransferase, putative, expressed	LOC_Os07g23740	Os07g0419500	560	none	0.01	-1.05	0.79	3.8e-05	0.957237	0.002463	0.8	0.025496	-1.07	0.028492	0.31	0.087868	-0.86	0.034995	-1.25	0.001415	0.79	0.002463
black	Os.27341.1.S1_at	AK106686.1	nucleotide-binding protein-like, putative, expressed	LOC_Os03g42880	Os03g0627300	726	none	0.98	1.08	1	0.000328	0.0003	0.047265	1.12	0.009142	0.28	0.391614	1.52	0.011683	1.3	0.01238	0.87	0.015252	1	0.047265
black	Os.27354.1.S1_at	AK067189.1	membrane protein, putative, expressed	LOC_Os09g17600	Os09g0344800	797	none	-0.5	-0.77	-1.75	0.000379	0.025453	5e-06	0.1	0.372409	-0.99	0.052918	-0.6	0.060903	-0.84	0.006129	-0.71	0.072289	-1.75	5e-06
black	Os.27362.1.S2_at	AK072453.1	expressed protein	LOC_Os08g08592	Os08g0184800	710	none	1.3	1	0.89	0.057614	0.001947	0.007628	1.91	0.010707	0.41	0.444228	1.59	0.020898	1.62	0.015651	0.38	0.614549	0.89	0.007628
black	Os.27387.1.S1_x_at	AK109672.1	expressed protein	LOC_Os01g17396	Os01g0281100	115	none	-0.72	-0.55	-0.19	0.049449	0.086708	0.192126	-0.68	0.013881	-0.56	0.641799	-0.92	0.038837	-0.23	0.584139	-0.88	0.028561	-0.19	0.192126
black	Os.27401.1.S1_at	AK067785.1	domain of unknown function family protein, expressed	LOC_Os12g37630	Os12g0563400	246	none	0.07	0.43	0.81	0.016767	0.732801	0.006662	0.05	0.804984	-0.42	0.220729	0.58	0.171079	0.36	0.100756	0.49	0.144627	0.81	0.006662
black	Os.27424.1.S1_at	AK066309.1	OsFBDUF24 - F-box and DUF domain containing protein, expressed	LOC_Os05g18660	Os05g0269100	608	none	0.5	0.98	1.5	0.000213	0.002215	7.8e-05	0.23	0.001931	0.57	0.028694	0.68	0.001846	1.22	0.01128	0.73	0.104406	1.5	7.8e-05
black	Os.27475.1.S1_at	AK065854.1	UDP-N-acetylglucosamine--peptide N-acetylglucosaminyltransferase SPINDLY, putative, expressed	LOC_Os08g44510	Os08g0559300	767	none	0.6	0.38	0.31	0.014508	1.1e-05	0.071066	0.26	0.008692	0.65	0.002598	0.9	0.013026	0.26	0.186759	0.5	0.087927	0.31	0.071066
black	Os.27532.1.S1_a_at	AK072882.1	expressed protein	LOC_Os10g03830	Os10g0127700	709	none	0.64	0.16	0.48	0.223114	3.2e-05	0.001101	0.59	0.021829	0.76	0.013407	0.56	0.012751	0.22	0.057809	0.09	0.442494	0.48	0.001101
black	Os.27534.1.A1_at	AK064268.1	xaa-Pro dipeptidase, putative, expressed	LOC_Os02g13140	Os02g0224400	673	none	0.8	0.29	0.56	0.172949	0.000476	0.006726	0.71	0.247103	0.72	0.024588	0.98	1e-05	0.41	0.391849	0.18	0.00607	0.56	0.006726
black	Os.27604.1.S1_at	AK060600.1	zinc finger C-x8-C-x5-C-x3-H type family protein, expressed	LOC_Os02g58440	Os02g0831100	450	C3H	-0.37	-0.25	0.16	0.077968	0.040906	0.365169	-0.15	0.096667	-0.99	0.06313	0.04	0.77007	-0.22	0.051848	-0.27	0.218812	0.16	0.365169
black	Os.27628.1.S1_at	CB620346	expressed protein	LOC_Os03g62670	Os03g0843800	949	none	-4.55	-0.54	0.2	0.062402	0.000396	0.046126	-1.35	0.044275	-6.29	0.001251	-6.03	1.8e-05	-0.3	0.345299	-0.79	0.125115	0.2	0.046126
black	Os.27632.1.S1_at	AK099862.1	wax synthase, putative, expressed	LOC_Os01g48874	Os01g0681000	787	none	-1.87	-0.46	1.19	0.099172	0.014736	0.022834	-1.22	0.038635	-2.48	0.196454	-1.9	0.008189	-0.31	0.331137	-0.61	0.188872	1.19	0.022834
black	Os.27637.1.S1_at	AK121362.1	R3H domain containing protein, expressed	LOC_Os01g01050	Os01g0100600	654	none	-0.47	-0.13	0.38	0.244133	0.080521	0.060084	0.29	0.047836	-1.27	0.011692	-0.44	0.013041	-0.02	0.784669	-0.25	0.154086	0.38	0.060084
black	Os.27648.1.S1_at	AK069785.1	OsSCP31 - Putative Serine Carboxypeptidase homologue, expressed	LOC_Os05g50600	Os05g0582800	896	none	-0.8	-0.79	-0.71	0.00064	0.018829	0.01606	0.24	0.257315	-1.65	0.004065	-1	0.004362	-1.03	0.004276	-0.55	0.068577	-0.71	0.01606
black	Os.27663.1.A1_at	AK107657.1	OsRhmbd15 - Putative Rhomboid homologue, expressed	LOC_Os09g28100	Os09g0454100	967	none	-1.17	-0.22	-0.1	0.091226	2e-06	0.520997	-0.85	0.001711	-1.8	0.000717	-0.85	0.062074	-0.17	0.235186	-0.27	0.271121	-0.1	0.520997
black	Os.27684.1.S2_at	AK099801.1	pumilio-family RNA binding protein, putative, expressed	LOC_Os01g62650	Os01g0844800	689	none	0.64	0.22	0.62	0.1888	0.023973	0.011787	1.01	0.001507	-0.11	0.724486	1.02	0.001499	0.32	0.140609	0.12	0.668252	0.62	0.011787
black	Os.27688.1.A1_at	AK120187.1	flowering promoting factor-like 1, putative, expressed	LOC_Os04g21350	Os04g0282400	884	none	-3.3	0.04	-1.21	0.936565	0.003346	0.146781	-0.86	0.042077	-5.05	0.018863	-4	0.028532	0.26	0.781985	-0.18	0.551028	-1.21	0.146781
black	Os.27691.2.S1_x_at	NM_195032.1	retrotransposon protein, putative, Ty3-gypsy subclass	LOC_Os10g08560	none	458	none	-1.24	-0.57	1.13	0.023011	0.000738	0.01123	-0.78	0.018037	-1.85	0.052415	-1.1	0.037238	-0.37	0.27275	-0.76	0.039755	1.13	0.01123
black	Os.27698.1.A1_at	AK100292.1	mitogen-activated protein kinase 17, putative, expressed	LOC_Os06g31220	Os06g0509100	425	none	1.11	1.35	1.48	0.00175	0.011226	0.023813	1.68	0.120443	-0.07	0.871436	1.71	0.061591	1.15	0.009037	1.56	0.085626	1.48	0.023813
black	Os.27759.1.S1_at	AK120660.1	expressed protein	LOC_Os01g46720	Os01g0655500	658	none	-1.14	-1.98	0.74	0.001857	0.000657	0.023385	-1.37	0.055343	-1.67	0	-0.39	0.309276	-2.16	0.025573	-1.81	0.09517	0.74	0.023385
black	Os.27798.1.S1_a_at	AK099533.1	expressed protein	LOC_Os07g34650	Os07g0530700	916	none	-1.32	-0.42	0.01	0.071733	4.3e-05	0.977871	-1.32	0.00093	-1.57	0.048306	-1.06	0.001993	-0.71	0.047806	-0.13	0.518187	0.01	0.977871
black	Os.27849.1.S1_at	AK072367.1	DUF292 domain containing protein, expressed	LOC_Os08g07830	Os08g0175200	944	none	0.65	0.35	-0.16	0.001909	1e-06	0.074579	0.28	0.053637	0.86	0.000477	0.81	0.011411	0.28	0.078069	0.43	0.021414	-0.16	0.074579
black	Os.27853.1.S1_at	AK067833.1	AAA-type ATPase family protein, putative, expressed	LOC_Os02g50680	Os02g0740300	526	none	0.52	1.35	1.01	0.001012	0.005011	0.010042	0.7	0.015054	-0.04	0.852865	0.9	0.027918	0.7	0.059688	2	0.015023	1.01	0.010042
black	Os.27926.1.A1_s_at	CB965121	stress responsive protein, putative, expressed	LOC_Os07g48460	Os07g0683600	892	none	1.7	0.87	0.11	4e-06	4.8e-05	0.178494	1.56	0.039757	1.26	0.00507	2.29	0.000606	0.66	0.002129	1.09	0.000615	0.11	0.178494
black	Os.27992.1.S1_at	AK099414.1	reticulon domain containing protein, putative, expressed	LOC_Os07g04910	Os07g0142000	920	none	-0.65	-1.02	-0.51	4.6e-05	0.007449	0.014882	-0.35	0.014067	-1.24	0.009349	-0.37	0.020041	-0.86	7e-06	-1.19	0.000148	-0.51	0.014882
black	Os.27993.1.S1_at	AK063569.1	EDM2, putative, expressed	LOC_Os12g12300	Os12g0224500	237	none	-0.05	-0.09	0.04	0.075481	0.544392	0.17681	-0.29	0.049468	-0.07	0.448461	0.21	0.070643	-0.09	0.260728	-0.08	0.286613	0.04	0.17681
black	Os.28068.1.S1_at	AK105586.1	expressed protein	LOC_Os04g44790	Os04g0530200	294	none	-0.03	-0.7	-0.47	2e-06	0.684644	0.063854	0.08	0.299837	-0.19	0.128237	0.01	0.943388	-0.69	0.000708	-0.72	0.005441	-0.47	0.063854
black	Os.28139.1.S1_at	AK060655.1	thaumatin, putative, expressed	LOC_Os01g62260	Os01g0839900	949	none	4.35	0.14	-0.12	0.183946	3e-06	0.442484	3.9	0.004624	4.77	0.044902	4.39	0.021901	0.25	0.18727	0.03	0.816809	-0.12	0.442484
black	Os.28412.1.S1_a_at	AK071640.1	expressed protein	LOC_Os09g04504	Os09g0131400	407	none	-0.38	1.75	0.67	0.006663	0.459334	0.090862	-0.93	0.03803	-1.72	0.013298	1.5	0.274576	2.64	0.001558	0.85	0.23607	0.67	0.090862
black	Os.28421.1.S1_at	AK069946.1	deoxyribodipyrimidine photolyase family protein, expressed	LOC_Os09g36240	Os09g0532700	910	none	-3.16	0.14	-0.29	0.810542	5.1e-05	0.122339	-1.78	0.000363	-5.4	0.000895	-2.29	0.057261	0.93	0.101787	-0.65	0.382097	-0.29	0.122339
black	Os.2857.1.S1_at	AK105025.2	GATA transcription factor 25, putative, expressed	LOC_Os03g47970	Os03g0684000	1000	C2C2-GATA	-1.06	-0.56	-0.66	0.003084	1e-06	0.001083	-1.06	0.003313	-1.58	0.009725	-0.54	0.018481	-0.73	0.015432	-0.39	0.132954	-0.66	0.001083
black	Os.2946.1.S1_at	AK121234.1	protein kinase family protein, putative, expressed	LOC_Os10g39670	Os10g0542800	660	none	0.73	0.05	-0.22	0.581696	6.5e-05	0.080583	0.67	0.0353	0.97	0.031129	0.54	0.050785	-0.01	0.903451	0.12	0.523802	-0.22	0.080583
black	Os.2960.1.S1_at	AK064875.1	novel plant SNARE 11, putative, expressed	LOC_Os03g25390	Os03g0369800	386	none	0.55	0.57	1.04	0.000167	0.006281	5.8e-05	0.42	0.046746	0.28	0.151636	0.95	0.000397	0.75	0.001149	0.38	0.025337	1.04	5.8e-05
black	Os.29830.1.S1_at	AK109794.1	aspartic proteinase nepenthesin precursor, putative, expressed	LOC_Os07g34920	Os07g0533600	318	none	-0.65	0.42	-0.34	0.157558	0.000558	0.081252	-0.72	0.074985	-0.69	0.084055	-0.55	0.020247	0.31	0.367747	0.54	0.034467	-0.34	0.081252
black	Os.30005.1.S1_at	AK108485.1	expressed protein	LOC_Os11g22396	Os11g0417300	280	none	0.57	-0.19	0.32	0.485482	0.056622	0.34701	1.23	0.030163	-0.21	0.509564	0.7	0.052969	-0.09	0.804489	-0.3	0.404005	0.32	0.34701
black	Os.30044.1.S1_a_at	AK109432.2	helix-loop-helix DNA-binding domain containing protein, expressed	LOC_Os01g01870	Os01g0108600	815	bHLH	-1.96	-0.62	1.48	0.216351	2e-06	0.024119	-1.03	0.02123	-3.15	0.002159	-1.71	0.001452	-0.17	0.323393	-1.06	0.360593	1.48	0.024119
black	Os.30600.1.S1_at	AK108609.1	retrotransposon protein, putative, unclassified, expressed	LOC_Os05g50420	none	40	none	-0.13	0.16	0.3	0.229886	0.434215	0.01335	-0.71	0.001493	0.12	0.454274	0.2	0.277601	0.38	0.016331	-0.06	0.807492	0.3	0.01335
black	Os.30623.1.S1_at	AK108579.1	expressed protein	LOC_Os01g11990	Os01g0219200	808	none	1.06	-0.07	0.26	0.595803	2.4e-05	0.012274	0.85	0.039633	1.2	0.018937	1.12	0.028358	0.12	0.397147	-0.26	0.280385	0.26	0.012274
black	Os.30696.1.S1_at	AK108464.1	avr9/Cf-9 rapidly elicited protein 146, putative, expressed	LOC_Os01g10180	Os01g0198500	907	none	3.58	0.42	-1.12	0.132173	0.000824	0.00292	0.49	0.355215	5.82	0.000136	4.44	0.000523	0.03	0.875729	0.81	0.123852	-1.12	0.00292
black	Os.30989.1.S1_at	AK108020.1	integral membrane protein DUF6 containing protein, expressed	LOC_Os01g10990	Os01g0208000	93	none	-0.2	-0.12	-0.06	0.398586	0.218041	0.871268	-0.26	0.271874	-0.18	0.644105	-0.17	0.62997	-0.38	0.045926	0.13	0.425608	-0.06	0.871268
black	Os.31293.1.S1_at	AK107569.1	expressed protein	LOC_Os01g70500	Os01g0930500	955	none	3.72	0.75	-0.11	0.022234	6e-06	0.241052	1.15	0.115618	4.93	0.004678	5.07	0.012268	1.15	0.030817	0.35	0.513981	-0.11	0.241052
black	Os.31486.1.S1_at	AK107254.1	OsFBL33 - F-box domain and LRR containing protein, expressed	LOC_Os07g02910	Os07g0120400	375	none	0.75	0.3	0.83	0.297465	0.006671	0.014043	1.11	0.016908	0.76	0.026854	0.39	0.171079	0.59	0.008367	0	0.988141	0.83	0.014043
black	Os.31513.1.S1_at	AK072025.1	mitochondrial carrier protein, putative, expressed	LOC_Os01g04990	Os01g0143100	464	none	-1.2	-1.87	0.72	0.000759	0.004378	0.054021	-0.15	0.526104	-2.92	0.005426	-0.53	0.012938	-1.74	0.005578	-2	0.089278	0.72	0.054021
black	Os.3167.1.S1_at	AK066216.1	DUF1295 domain containing protein, putative, expressed	LOC_Os03g50070	Os03g0708400	915	none	-1.16	-0.08	-1.29	0.544728	0.001244	0.00228	-0.64	0.000439	-2.18	0.013354	-0.67	0.023933	-0.07	0.515393	-0.08	0.770178	-1.29	0.00228
black	Os.31867.1.S1_at	AK106611.1	N-rich protein, putative, expressed	LOC_Os09g39020	Os09g0563700	840	none	1.48	2.96	0.68	0.00011	2e-06	0.023874	1.07	0.019222	1.83	0.002808	1.54	0.017465	2.48	0.000826	3.44	0.018017	0.68	0.023874
black	Os.3246.1.S1_at	AK071847.1	OsFBX391 - F-box domain containing protein, expressed	LOC_Os10g37830	Os10g0522400	342	none	0.56	1.76	0.09	7.8e-05	0.191768	0.333602	1.23	0.088847	-0.74	0.12702	1.19	0.193694	1.87	0.005546	1.66	0.002193	0.09	0.333602
black	Os.32620.1.S1_at	AK103504.1	pentatricopeptide repeat domain containing protein, putative, expressed	LOC_Os07g13540	Os07g0239600	647	none	-1.62	-0.49	-0.14	0.003609	0.00979	0.486703	-2.01	0.000322	-3.01	0.034422	0.16	0.387387	-0.45	0.079304	-0.52	0.051492	-0.14	0.486703
black	Os.32687.1.S1_at	AK103247.1	protein kinase domain containing protein, expressed	LOC_Os01g12720	Os01g0227200	472	none	0.79	0.13	0.11	0.484027	0.00532	0.417978	0.65	0.002451	0.34	0.306968	1.37	0.000897	-0.12	0.26902	0.37	0.353479	0.11	0.417978
black	Os.32752.2.S1_s_at	AK103032.1	CAMK_KIN1/SNF1/Nim1_like.12 - CAMK includes calcium/calmodulin depedent protein kinases, expressed	LOC_Os01g60910	Os01g0824600	536	none	1.08	0.41	-0.55	0.001597	0.00864	0.016227	1.81	0.008357	-0.4	0.56816	1.82	0.011748	0.32	0.059874	0.5	0.054322	-0.55	0.016227
black	Os.3284.1.S1_at	AK072270.1	GTP binding protein, putative, expressed	LOC_Os10g40110	Os10g0548800	738	none	0.47	0.27	0.89	0.197428	0.000626	0.000818	0.55	0.03844	0.52	0.038839	0.33	0.137521	0.45	0.011323	0.1	0.063344	0.89	0.000818
black	Os.32933.1.S1_at	AK102351.1	disease resistance RPP13-like protein 1, putative, expressed	LOC_Os01g33684	Os01g0520600	1	none	-0.47	-0.15	-0.33	0.765027	0.240137	0.259957	0.21	0.806449	-0.88	0.379081	-0.73	0.033202	-0.08	0.933001	-0.23	0.770787	-0.33	0.259957
black	Os.32947.2.S1_at	NM_187414.1	hydroxylase, putative, expressed	LOC_Os07g33420	Os07g0517900	126	none	-1.8	0.41	1.27	0.306922	5e-06	0.058971	-1.19	0.003736	-2.32	0.000966	-1.88	0.039177	0.65	0.208459	0.17	0.82605	1.27	0.058971
black	Os.33212.2.S1_at	NM_190319.1	multidrug resistance-associated protein, putative, expressed	LOC_Os01g67580	Os01g0902100	602	none	0.7	0.29	0.64	0.152266	0.040167	0.008627	0.18	0.60213	1.51	0.005452	0.42	0.403636	0.59	0.056376	-0.01	0.901184	0.64	0.008627
black	Os.33311.2.S1_at	AK101020.1	expressed protein	LOC_Os03g02090	Os03g0111600	620	none	0.42	-0.1	-0.18	0.051899	1e-06	0.05472	0.39	0.000686	0.33	0.028165	0.55	0.022666	-0.11	0.071467	-0.08	0.415269	-0.18	0.05472
black	Os.3343.1.S1_at	AK063378.1	expressed protein	LOC_Os10g25200	Os10g0391100	367	none	0.36	-0.15	0.18	0.340122	0.000115	0.001988	0.43	0.049533	0.27	0.082392	0.38	0.004919	0.03	0.778475	-0.34	0.337209	0.18	0.001988
black	Os.33804.1.S1_at	AK073996.1	DUF292 domain containing protein, expressed	LOC_Os01g49350	Os01g0687700	672	none	0.12	-0.09	0.1	0.395756	0.572998	0.279396	0.63	0.008897	-0.44	0.192988	0.18	0.23225	-0.05	0.78658	-0.14	0.132945	0.1	0.279396
black	Os.34006.1.S1_x_at	AK073190.1	expressed protein	LOC_Os11g26594	Os11g0452400	854	none	0.07	0.56	0.41	0.022224	0.833439	0.04218	0.77	0.009969	-1.59	0.007519	1.04	0.108681	0.6	0.048494	0.52	0.25821	0.41	0.04218
black	Os.3405.1.S1_at	AB004660.1	importin subunit alpha, putative, expressed	LOC_Os01g14950	Os01g0253300	810	none	0.63	0.49	1.05	0.002775	0.000175	0.000656	0.93	0.001427	0.32	0.022117	0.64	0.033624	0.59	0.034827	0.39	0.028606	1.05	0.000656
black	Os.34061.1.S1_at	AK072967.1	NBS-LRR disease resistance protein, putative, expressed	LOC_Os06g17950	Os06g0287500	568	none	1.49	0.27	1.15	0.384849	0.004738	0.002313	1.55	0.293528	0.73	0.320588	2.18	0.03224	0.81	0.071329	-0.27	0.459898	1.15	0.002313
black	Os.34525.2.S1_x_at	NM_192761.1	expressed protein	LOC_Os01g42720	Os01g0612800	603	none	0.76	0.49	1.1	0.091728	0.122793	0.096361	0.7	0.125547	-0.68	0.233716	2.28	0.06108	0.54	0.238466	0.44	0.29784	1.1	0.096361
black	Os.34569.1.S1_at	AK070911.1	GTPase activating protein, putative, expressed	LOC_Os07g31830	Os07g0501700	687	none	-0.84	0.08	0.08	0.719405	0.001394	0.507269	-0.76	0.058033	-1.15	0.029569	-0.61	0.072112	0.36	0.431407	-0.19	0.358995	0.08	0.507269
black	Os.34673.1.S1_at	AK070558.1	peptide transporter PTR2, putative, expressed	LOC_Os05g34010	none	934	none	-3.1	-2.1	-2.37	9.3e-05	0.000287	0.005122	-1.09	0.004262	-3.55	0.007418	-4.67	0.00339	-2.15	0.017187	-2.05	0.028127	-2.37	0.005122
black	Os.34873.1.S1_at	AK069789.1	expressed protein	LOC_Os07g46510	Os07g0659300	534	none	-1.4	-3.82	0.61	0.000185	0.038329	0.203463	-1.86	0.000462	-2.13	0.023862	-0.23	0.670153	-4.11	0.000618	-3.53	0.048294	0.61	0.203463
black	Os.35155.1.S1_at	AK068768.1	nucleolar protein NOP5, putative, expressed	LOC_Os12g41962	Os12g0614000	351	none	0.25	0.31	-0.11	0.016205	0.140661	0.278162	-0.13	0.339765	0.26	0.065025	0.63	0.224169	0.1	0.42945	0.52	0.002393	-0.11	0.278162
black	Os.355.1.S1_at	AK100494.1	YIF1B, putative, expressed	LOC_Os04g08320	Os04g0165400	682	none	0.37	0.12	0.43	0.065473	0.00286	0.004143	0.28	0.00692	0.09	0.716853	0.73	0.000666	0.25	0.002738	-0.01	0.943836	0.43	0.004143
black	Os.3568.1.S1_at	AK058823.1	expressed protein	LOC_Os06g04889	Os06g0140900	919	none	3.81	0.59	1.39	0.03427	0	0.006965	1.99	0.008659	4.96	0.002551	4.48	0.00233	0.43	0.184371	0.75	0.199088	1.39	0.006965
black	Os.35797.1.S1_at	AK065752.1	OsFBX230 - F-box domain containing protein, expressed	LOC_Os07g13890	Os07g0242600	371	none	0.54	0.56	1.33	0.005966	0.05069	0.017764	0.73	1.1e-05	0.39	0.038179	0.51	0.021686	0.71	0.027862	0.41	0.120034	1.33	0.017764
black	Os.35934.1.S1_at	AK064921.1	pentatricopeptide repeat-containing protein, putative, expressed	LOC_Os01g60430	Os01g0819800	628	none	0.61	0.91	1.91	0.000599	0.016008	0.005012	0.84	0.029393	0.92	0.005641	0.08	0.670375	1.17	9e-06	0.66	0.010202	1.91	0.005012
black	Os.36435.2.S1_x_at	NM_193609.1	expressed protein	LOC_Os01g39280	none	877	none	-2.67	0.95	-0.84	0.016769	0	0.008277	-2.46	0.005496	-3.58	0.002949	-1.96	0.006003	0.94	0.00083	0.95	0.02475	-0.84	0.008277
black	Os.36448.1.S1_at	AK063369.1	expressed protein	LOC_Os01g51800	Os01g0715800	142	none	0.19	-0.42	-0.54	0.000653	0.019836	0.002569	0.32	0.032075	0.29	0.077683	-0.05	0.762898	-0.33	0.002036	-0.51	0.013478	-0.54	0.002569
black	Os.36973.1.S1_at	AK061964.1	expressed protein	LOC_Os07g45400	none	567	none	0.42	0.25	0.06	0.069685	0.003639	0.721379	0.47	0.025216	0.4	0.257742	0.39	0.143672	0.26	0.153135	0.25	0.288055	0.06	0.721379
black	Os.37326.1.S1_at	AK059241.1	expressed protein	LOC_Os01g54090	Os01g0744200	68	none	-0.15	0.21	0.74	0.110052	0.302258	0.049638	-0.52	0.01549	-0.14	0.638924	0.19	0.10709	0.32	0.010783	0.1	0.443702	0.74	0.049638
black	Os.37576.1.S1_at	AK119756.1	transcription elongation factor protein, putative, expressed	LOC_Os03g60130	Os03g0815900	956	none	1.06	0.75	1.15	4e-06	1e-06	0.000816	1.17	0.000105	1.3	0.031455	0.7	0.057123	0.76	0.002334	0.74	0.015686	1.15	0.000816
black	Os.37726.1.A1_at	AK072327.1	coiled-coil domain-containing protein 25, putative, expressed	LOC_Os05g13440	Os05g0221400	297	none	0.05	0	0.24	0.943488	0.625502	0.066348	-0.16	0.204693	0.09	0.664665	0.21	0.006775	-0.07	0.104844	0.08	0.451267	0.24	0.066348
black	Os.37912.1.S1_at	AK061862.1	expressed protein	LOC_Os12g03060	Os12g0123900	642	none	0.77	0	-0.27	0.910138	0	0.025671	0.62	0.001263	0.8	0.012365	0.9	0.002568	0.01	0.706262	-0.02	0.83313	-0.27	0.025671
black	Os.37917.1.S1_at	AK101955.1	bromodomain domain containing protein, expressed	LOC_Os07g37800	Os07g0565300	802	none	0.79	-0.4	0.83	0.008517	0.000116	0.000381	0.61	0.005074	1.4	0.017612	0.37	0.142996	-0.35	0.00513	-0.46	0.149833	0.83	0.000381
black	Os.38006.1.S1_at	AK072126.1	DUF630/DUF632 domains containing protein, putative, expressed	LOC_Os03g20530	Os03g0321500	327	none	1.06	0.1	-1.04	0.368131	0.000469	0.003499	0.65	0.004187	1.68	5.3e-05	0.83	0.021789	-0.06	0.386937	0.27	0.240917	-1.04	0.003499
black	Os.38031.2.A1_at	AK103688.1	tetratricopeptide repeat domain containing protein, expressed	LOC_Os03g53910	Os03g0750100	712	none	0.88	1.46	1.91	5e-06	0.000275	0.016754	1.3	0.006385	0.77	0.082311	0.55	0.000369	1.25	0.000287	1.67	8.9e-05	1.91	0.016754
black	Os.38152.1.S1_x_at	AK065615.1	lrgB-like family protein, expressed	LOC_Os10g42780	Os10g0578800	923	none	-2.4	-2.31	-1.52	0.000616	0.002407	0.058343	-1.04	0.055907	-4.09	0.044163	-2.07	0.01135	-2.53	0.021836	-2.08	0.058759	-1.52	0.058343
black	Os.38219.1.A1_at	AK111437.1	expressed protein	LOC_Os03g48380	Os03g0689900	970	none	0.97	0.88	0.88	0.000376	0.000166	0.003259	0.66	0.017248	1.2	0.095703	1.06	0.03113	0.79	0.035083	0.98	0.016908	0.88	0.003259
black	Os.38240.1.S1_a_at	AK068710.1	carboxyvinyl-carboxyphosphonate phosphorylmutase, putative, expressed	LOC_Os12g08760	Os12g0189300	285	none	-2.54	-1.23	-3.07	0.164105	0.033289	0.089902	-3.11	0.011072	-0.34	0.213641	-4.17	0.03479	-1.59	0.230701	-0.87	0.516535	-3.07	0.089902
black	Os.38278.1.S1_at	AK070845.1	B3 DNA binding domain containing protein, expressed	LOC_Os03g06850	Os03g0164300	419	ABI3VP1	0.21	-0.1	0.88	0.846117	0.481497	0.023097	0.81	0.338226	-0.64	0.079058	0.47	0.344902	0.87	0.083217	-1.07	0.133243	0.88	0.023097
black	Os.38339.1.S1_at	AK110441.1	peptide transporter PTR2, putative, expressed	LOC_Os05g33960	Os05g0410500	834	none	4.26	0.77	0.42	0.121413	0.00011	0.115143	2.37	0.068764	6.68	0.005051	3.71	0.006888	0.07	0.819973	1.47	0.107978	0.42	0.115143
black	Os.38381.1.S1_at	AK110758.1	heavy metal-associated domain containing protein, expressed	LOC_Os01g20830	Os01g0309800	949	none	-3.28	-3.14	0.74	9e-06	3e-06	0.060483	-1.9	0.000351	-4.29	0.005019	-3.66	0.006053	-2.59	0.01138	-3.7	0.001782	0.74	0.060483
black	Os.38820.1.S1_at	AU083469	expressed protein	LOC_Os07g10920	Os07g0210100	538	none	1.53	0.88	0.79	0.052832	7.3e-05	0.020293	1.88	0.010902	0.6	0.04528	2.11	0.056844	1.41	0.012917	0.34	0.490491	0.79	0.020293
black	Os.39005.1.S1_s_at	AU166387	SAM domain family protein, expressed	LOC_Os02g32530	Os02g0526500	488	none	0.44	0.04	0.26	0.796833	0.080635	0.09887	0.96	0.030948	-0.31	0.448316	0.69	0.049224	0.06	0.851681	0.03	0.901977	0.26	0.09887
black	Os.39009.1.S1_at	AK122124.1	PHD-finger domain containing protein, expressed	LOC_Os06g01170	Os06g0101000	827	none	0.45	0.29	0.38	0.057913	0.000863	0.015799	0.72	0.005064	0.28	0.239453	0.34	0.243862	0.42	0.005814	0.16	0.376773	0.38	0.015799
black	Os.39069.1.A1_at	CB669105	expressed protein	LOC_Os01g08880	Os01g0184200	377	none	0.82	0.34	0.53	0.060904	0.06948	0.127944	-0.03	0.776609	0.22	0.391046	2.27	0.028821	0.43	0.185082	0.25	0.143735	0.53	0.127944
black	Os.39257.1.S1_at	AK121150.1	actin-depolymerizing factor, putative, expressed	LOC_Os12g43340	Os12g0628100	989	none	-2.11	-0.55	-0.29	0.109006	1e-06	0.481993	-1.54	0.001348	-2.28	0.004107	-2.51	0.000379	-1.23	0.015878	0.14	0.717643	-0.29	0.481993
black	Os.39982.1.S1_at	CF312224	Uncharacterized ACR, COG1565 containing protein, putative, expressed	LOC_Os01g68390	Os01g0911900	542	none	1.33	0.3	0.43	0.38712	8e-05	0.271398	1.97	0.000272	0.81	0.156818	1.2	0.020816	1	0.0185	-0.4	0.104436	0.43	0.271398
black	Os.40094.1.A1_at	AK111921.1	erythronate-4-phosphate dehydrogenase, putative, expressed	LOC_Os03g03460	Os03g0126100	686	none	0.61	0.18	-0.11	0.413319	0	0.375025	0.83	0.000317	0.34	0.009705	0.65	0.005094	0.54	0.017455	-0.18	0.052283	-0.11	0.375025
black	Os.4160.1.S1_at	AK069244.1	glycosyl hydrolases family 17, putative, expressed	LOC_Os05g41610	Os05g0495900	124	none	-0.1	-0.29	-2.84	0.254061	0.7942	0.000116	-0.96	0.018	0.69	0.334422	-0.03	0.922397	-0.66	0.028392	0.08	0.669159	-2.84	0.000116
black	Os.41723.1.S1_at	NM_192024.1	expressed protein	LOC_Os01g48620	Os01g0678000	631	none	-1.09	-1.39	0.28	0.000546	0.095338	0.692427	0.09	0.895064	-1.56	0.005316	-1.79	0.054817	-1.33	0.054877	-1.46	0.010576	0.28	0.692427
black	Os.41841.1.S1_at	AK121195.1	sulfate transporter, putative, expressed	LOC_Os01g52130	Os01g0719300	952	none	4.01	0.13	1.75	0.654165	0	0.005615	3.28	4.7e-05	4.49	0.041168	4.27	8.5e-05	0	0.991953	0.25	0.68065	1.75	0.005615
black	Os.4186.1.S1_a_at	AB028133.1	dof zinc finger domain containing protein, putative, expressed	LOC_Os01g55340	Os01g0758200	953	C2C2-Dof	3.61	-0.3	1.55	0.389286	8.6e-05	0.032944	2.01	0.012384	5.25	4e-06	3.56	0.000464	-0.95	0.121969	0.36	0.155499	1.55	0.032944
black	Os.4195.1.S1_at	AB024986.1	cyclin-A1, putative, expressed	LOC_Os01g13260	Os01g0233500	202	none	0.72	0.12	-0.05	0.773443	3.4e-05	0.553604	0.27	0.262651	0.82	0.001505	1.06	0.011912	0.46	0.516405	-0.22	0.737714	-0.05	0.553604
black	Os.41980.1.S1_at	CA765415	D-mannose binding lectin family protein, expressed	LOC_Os01g57490	Os01g0783900	607	none	1.12	0.9	1.21	0.035142	0.053711	0.027992	1.74	0.027592	0.33	0.448093	1.29	0.023639	0.93	0.025207	0.86	0.199866	1.21	0.027992
black	Os.4324.1.S1_at	AK066570.1	expressed protein	LOC_Os03g03670	Os03g0128800	963	none	-2.56	-1.74	-0.68	0.000162	0.000142	0.004793	-1.18	0.015563	-4.14	0.001573	-2.38	0.01189	-1.62	0.001764	-1.86	0.036646	-0.68	0.004793
black	Os.44812.1.S1_at	AK122004.1	CAMK_CAMK_like.6 - CAMK includes calcium/calmodulin depedent protein kinases, expressed	LOC_Os06g03676	Os06g0127200	613	none	0.97	-0.37	0.66	0.334889	0.023423	0.150694	2.13	0.003437	-0.37	0.449125	1.14	0.004626	0.11	0.667403	-0.86	0.016026	0.66	0.150694
black	Os.44933.1.S1_at	AK111868.1	pentatricopeptide, putative, expressed	LOC_Os03g63260	Os03g0849700	438	none	0.85	0.53	0.62	0.00854	0.000411	0.094065	1.13	0.028938	0.4	0.12604	1.03	0.00726	0.37	0.203525	0.7	0.058737	0.62	0.094065
black	Os.45531.1.S1_at	CB621884	protein kinase domain containing protein, expressed	LOC_Os01g02570	Os01g0115700	987	none	-2.98	-0.45	-0.26	0.005745	3e-06	0.103764	-1.82	0.002425	-3.93	0.001665	-3.18	0.000533	-0.38	0.118768	-0.51	0.07253	-0.26	0.103764
black	Os.45890.1.S1_at	NM_189847.1	expressed protein	LOC_Os07g42760	Os07g0619700	566	none	0.7	0.36	0.06	0.051353	0.001336	0.543073	0.7	0.116314	0.33	0.237317	1.07	0.10449	0.21	0.514303	0.52	0.058182	0.06	0.543073
black	Os.45928.1.S1_at	AK120501.1	expressed protein	LOC_Os01g32460	Os01g0508500	853	none	-2.94	-1.46	-0.58	2.7e-05	6.4e-05	0.356924	-3.84	0.000173	-3.45	0.000179	-1.54	0.07684	-1.59	0.005623	-1.34	0.025094	-0.58	0.356924
black	Os.45971.1.S1_x_at	CB634389	lectin-like receptor kinase 7, putative, expressed	LOC_Os07g03920	Os07g0131375	558	none	-1.42	0.12	-0.17	0.342072	0.033901	0.146972	0.57	0.690456	-3.18	0.012354	-1.66	0.006213	-0.07	0.581047	0.32	0.183108	-0.17	0.146972
black	Os.45980.1.S1_s_at	NM_188316.1	aquaporin protein, putative, expressed	LOC_Os01g10600	Os01g0202800	537	none	0.96	0.02	0.17	0.944929	0.000428	0.305609	0.94	0.002997	0.73	0.056392	1.19	0.053589	-0.07	0.866597	0.11	0.826605	0.17	0.305609
black	Os.46019.1.S1_at	CB657293	B3 DNA binding domain containing protein, putative, expressed	LOC_Os07g37610	none	788	ABI3VP1	0.6	-0.03	0.54	0.828924	2.6e-05	0.006099	0.76	0.002921	0.41	0.035596	0.62	0.0004	-0.04	0.684639	-0.02	0.883245	0.54	0.006099
black	Os.46063.1.S1_at	AK063971.1	expressed protein	LOC_Os10g34390	Os10g0485100	855	none	1.68	0.31	-0.37	0.209403	0	0.178454	2.09	8.7e-05	1.09	0.026073	1.87	0.00095	0.62	0.121145	0	0.999767	-0.37	0.178454
black	Os.46073.1.A1_at	AK112111.1	desiccation-related protein PCC13-62 precursor, putative, expressed	LOC_Os04g33150	Os04g0404400	766	none	3.18	0.87	-3.11	0.247834	0.010716	0.007611	0.39	0.508769	6.47	0.00032	2.69	0.003483	-0.26	0.647759	2	0.036101	-3.11	0.007611
black	Os.4616.1.S1_at	AK073713.1	expressed protein	LOC_Os02g48184	Os02g0712400	800	none	1.47	-0.13	0.57	0.457449	8e-06	0.001908	0.94	0.010491	1.2	0.000361	2.28	0.004116	0.27	0.00627	-0.53	0.147452	0.57	0.001908
black	Os.46438.1.A1_s_at	CR284496	transposon protein, putative, unclassified, expressed	LOC_Os07g37630	Os07g0563600	270	FAR1	0.77	0.03	0.1	0.887791	9e-06	0.50323	0.99	0.003153	0.44	0.022776	0.87	0.004321	0.23	0.081607	-0.17	0.541142	0.1	0.50323
black	Os.46448.1.S1_at	AK100986.1	MSP domain containing protein, putative, expressed	LOC_Os07g37270	Os07g0558800	507	none	0.57	-0.17	-0.21	0.010638	0.000103	0.065169	0.39	0.041547	0.49	0.028044	0.82	0.000908	-0.16	0.122699	-0.18	0.041842	-0.21	0.065169
black	Os.46467.1.S1_at	AK073745.1	expressed protein	LOC_Os10g32470	Os10g0462300	462	none	0.38	-0.57	1.17	0.067788	0.177649	0.099388	1.32	0.001142	-0.67	0.059331	0.48	0.055824	-0.27	0.053409	-0.87	0.068578	1.17	0.099388
black	Os.4653.1.S1_at	AK067257.1	BBTI4 - Bowman-Birk type bran trypsin inhibitor precursor, expressed	LOC_Os01g03340	Os01g0124200	611	none	1.76	0.51	1.58	0.116449	0.000615	0.087181	1.75	0.01984	2.57	0.108784	0.95	0.159152	0.42	0.219851	0.6	0.387774	1.58	0.087181
black	Os.46533.1.S1_at	AK067591.1	cytochrome P450 71D7, putative, expressed	LOC_Os10g30410	Os10g0439924	603	none	-1.21	-0.49	-0.21	0.264197	0.187423	0.648393	1.02	0.342385	-2.86	0.171726	-1.8	0.020032	-1.19	0.049219	0.21	0.579186	-0.21	0.648393
black	Os.46608.1.A1_x_at	CB634430	expressed protein	LOC_Os08g06520	Os08g0162500	495	none	0.36	0.52	0.56	0.003025	0.088004	0.05302	0.69	0.000906	-0.38	0.155654	0.76	0.006548	0.4	0.045669	0.64	0.006195	0.56	0.05302
black	Os.46680.1.S1_x_at	NM_196396.1	transferase family protein, putative, expressed	LOC_Os10g26290	Os10g0402400	848	none	-1.07	-0.2	-0.43	0.30324	1e-06	0.069626	-1.18	0.00913	-0.97	0.006773	-1.06	0.01552	-0.41	0.011367	0.01	0.962992	-0.43	0.069626
black	Os.46698.2.S1_x_at	NM_195885.1	MATE efflux family protein, putative, expressed	LOC_Os10g20350	Os10g0344000	935	none	-2.02	-0.91	-0.49	0.041757	0.000254	0.236439	-0.66	0.036693	-3.8	0.008047	-1.6	0.045423	-0.66	0.381278	-1.16	0.09111	-0.49	0.236439
black	Os.46706.1.S1_x_at	BI812545	ribosomal protein S7, putative, expressed	LOC_Os10g15390	Os10g0214400	804	none	0.31	0.36	0.62	0.159999	0.292226	0.001408	0.71	0.024163	-0.86	0.003356	1.07	0.072049	0.54	0.074325	0.18	0.701457	0.62	0.001408
black	Os.46776.1.S1_s_at	AK111616.1	cytochrome P450, putative, expressed	LOC_Os09g26960	Os09g0441400	757	none	-1.21	-2.38	-1.96	1e-06	0.00416	0.000727	0.01	0.970197	-2.17	0.002466	-1.46	0.001526	-2.58	0.002422	-2.18	0.005725	-1.96	0.000727
black	Os.46787.1.S1_at	AK060521.1	plus-3 domain containing protein, putative, expressed	LOC_Os10g36810	none	890	none	0.88	0.25	0	0.123326	2e-06	0.978764	0.88	8.8e-05	0.92	0.032321	0.84	0.011223	0.15	0.476832	0.36	0.194116	0	0.978764
black	Os.46836.1.S1_at	AK108607.1	bZIP family transcription factor, putative, expressed	LOC_Os10g38820	Os10g0531900	646	bZIP	2.68	0.13	-1.21	0.585262	0	0.035667	2.02	0.089916	2.97	0.010475	3.06	0.000972	-0.27	0.171679	0.54	0.169051	-1.21	0.035667
black	Os.46847.1.S1_at	AK063564.1	OsFBX367 - F-box domain containing protein, expressed	LOC_Os10g05200	Os10g0141600	162	none	1.11	0.04	0.48	0.913498	0.000758	0.070684	1.39	0.009152	1.64	0.009306	0.29	0.150466	0.3	0.052575	-0.23	0.530338	0.48	0.070684
black	Os.46871.1.S1_at	AK106453.1	OsFBX350 - F-box domain containing protein, expressed	LOC_Os10g03760	Os10g0126800	491	none	0.64	0.2	0.21	0.57777	0.006274	0.165397	0.4	0.484416	1.09	0.003229	0.45	0.102409	0.62	0.348213	-0.22	0.678632	0.21	0.165397
black	Os.47000.1.S1_x_at	NM_197847.1	enoyl-CoA hydratase/isomerase family protein, putative, expressed	LOC_Os10g42220	none	107	none	0.15	0.43	1.01	0.113174	0.619515	0.005115	-0.95	0.03636	0.56	0.066189	0.84	0.078041	0.42	0.258429	0.44	0.149838	1.01	0.005115
black	Os.47251.1.S1_at	CR286688	growth regulator related protein, putative, expressed	LOC_Os06g11600	Os06g0219400	445	none	1.54	0.01	0.36	0.982382	0.00105	0.276482	2.07	0.002173	1.04	0.415796	1.53	0.021715	-0.14	0.596948	0.15	0.684165	0.36	0.276482
black	Os.47323.1.S1_x_at	AK108170.1	growth regulating factor protein, putative, expressed	LOC_Os02g45570	Os02g0678800	439	GRF	-0.43	-0.68	-0.62	0.000758	0.037919	0.038652	-0.4	0.203054	-0.44	0.416809	-0.44	0.133158	-0.57	0.06085	-0.79	0.022101	-0.62	0.038652
black	Os.47387.1.A1_at	BX900594	heat shock protein DnaJ, putative, expressed	LOC_Os03g55360	Os03g0761700	435	none	0.78	-0.06	0.23	0.829343	0.01201	0.325322	0.98	0.014723	-0.09	0.806231	1.45	0.039481	0.22	0.461403	-0.34	0.032045	0.23	0.325322
black	Os.47709.1.A1_s_at	CB659216	expressed protein	LOC_Os08g15444	Os08g0254200	798	none	0.53	0.96	0.92	0.061718	0.317327	0.048831	1.29	0.006546	-1.86	0.063694	2.15	0.057186	1.41	0.027901	0.5	0.534745	0.92	0.048831
black	Os.47741.1.S1_x_at	AK070863.1	expressed protein	LOC_Os04g42770	Os04g0506900	337	none	2.97	0.68	-0.81	0.011117	0.000932	0.02625	1.58	0.024482	4.7	6.2e-05	2.62	0.020787	0.31	0.224966	1.05	0.037603	-0.81	0.02625
black	Os.47749.1.S1_at	NM_192684.1	zinc ion binding protein, putative, expressed	LOC_Os01g42080	none	872	none	1.08	0.16	0.47	0.34212	0.000243	0.057617	1.6	0.025949	1.06	0.033228	0.58	0.038091	0.35	0.075712	-0.04	0.872889	0.47	0.057617
black	Os.4776.1.S1_at	AK101703.1	ranBP1 domain containing protein, expressed	LOC_Os05g28190	Os05g0349500	475	none	0.2	0.57	1.03	0.000127	0.027915	0.001466	0.29	0.006249	0.03	0.450413	0.28	0.02133	0.62	0.024799	0.51	0.013885	1.03	0.001466
black	Os.4780.1.S1_at	AK105729.1	GASR3 - Gibberellin-regulated GASA/GAST/Snakin family protein precursor, expressed	LOC_Os03g55290	Os03g0760800	245	none	-0.92	1.41	-0.88	0.021365	0.362766	0.000743	-4.55	0.006549	3.02	0.007892	-1.21	0.352061	0.05	0.803772	2.78	0.000231	-0.88	0.000743
black	Os.47922.1.S2_x_at	AK101273.1	SRP40, C-terminal domain containing protein, expressed	LOC_Os12g41930	Os12g0613500	482	none	-0.1	0.7	0.56	0.006005	0.739517	0.127088	0.84	0.047155	-1.21	0.089975	0.08	0.809685	0.24	0.340214	1.16	0.012278	0.56	0.127088
black	Os.47929.1.S1_at	AK099705.1	mitochondrial carrier protein, putative, expressed	LOC_Os09g32200	Os09g0497000	978	none	-1.38	-0.52	-0.6	0.003813	0	0.000792	-1.09	0.000439	-1.62	0.014751	-1.43	0.004083	-0.31	0.004859	-0.72	0.003759	-0.6	0.000792
black	Os.47967.1.S1_at	AK064605.1	expressed protein	LOC_Os02g45974	Os02g0684800	382	none	0.79	0.08	0.62	0.717736	0.004588	0.021039	0.96	0.004958	0.05	0.708528	1.36	0.094925	-0.15	0.393131	0.32	0.535036	0.62	0.021039
black	Os.48137.1.A1_at	CR278306	Phosphatidylinositol kinase and FAT containing domain protein, putative, expressed	LOC_Os06g50910	Os06g0724700	908	none	1.66	0.15	0.17	0.45759	3e-06	0.359804	1.55	0.009903	1.39	0.03125	2.05	0.020899	-0.15	0.568336	0.45	0.262472	0.17	0.359804
black	Os.48140.1.A1_at	NM_194731.1	expressed protein	LOC_Os10g04170	none	39	none	-0.21	-0.39	0.03	0.051891	0.408919	0.847962	0.5	0.037577	-0.01	0.974403	-1.11	0.016251	-0.21	0.221329	-0.57	0.192144	0.03	0.847962
black	Os.48200.2.S1_at	AK101491.1	CD2-binding protein-related, putative, expressed	LOC_Os09g20590	Os09g0372400	555	none	0.66	0.77	0.36	0.000154	0.015694	0.106014	1.18	0.002707	-0.1	0.726665	0.88	0.012003	0.72	0.012802	0.82	0.028601	0.36	0.106014
black	Os.48232.1.S1_at	AK066374.1	expressed protein	LOC_Os05g19110	Os05g0273500	823	none	1.43	-0.08	-0.43	0.720422	6e-06	0.174643	0.58	0.041558	2.32	0.000606	1.4	0.014475	0.38	0.085804	-0.55	0.168004	-0.43	0.174643
black	Os.4847.1.S1_at	AK103268.1	calcium-binding protein, putative, expressed	LOC_Os07g39630	Os07g0585100	1008	none	0.66	0.31	0.18	0.002286	0	0.040076	0.62	0.002411	0.64	0.002137	0.73	0.004283	0.38	0.013064	0.23	0.023298	0.18	0.040076
black	Os.48491.1.S1_at	AK106259.1	expressed protein	LOC_Os10g40370	Os10g0551100	939	none	0.71	0.34	0.45	0.040784	0.002036	0.072848	0.94	0.000665	-0.17	0.533577	1.34	0.029682	0.27	0.159416	0.41	0.233403	0.45	0.072848
black	Os.4902.1.S1_at	AK103706.1	expressed protein	LOC_Os11g16330	Os11g0264700	173	none	0.61	0.52	1.1	0.17151	0.094981	0.009372	0.5	0.303954	0.72	0.005498	0.62	0.019655	1.09	0.076275	-0.04	0.931869	1.1	0.009372
black	Os.49089.1.S1_at	AK060342.1	citrate transporter, putative, expressed	LOC_Os08g37600	Os08g0481800	797	none	-0.65	-0.42	-1.47	0.000925	6.4e-05	0.000328	-0.39	0.03783	-0.83	0.032438	-0.72	0.002666	-0.49	0.003206	-0.36	0.12352	-1.47	0.000328
black	Os.49170.1.S1_at	AK071843.1	EARLY flowering protein, putative, expressed	LOC_Os03g29680	Os03g0410300	953	none	-0.89	-0.51	-0.33	0.00758	1.9e-05	0.131139	-0.99	0.000419	-0.85	0.006189	-0.83	0.001316	-0.71	0.005478	-0.3	0.005003	-0.33	0.131139
black	Os.49224.1.S1_at	AK109055.1	expressed protein	LOC_Os07g05550	Os07g0149900	569	none	1.01	0.31	-0.16	0.012776	0.002809	0.529451	0.84	0.003569	1.78	0.027086	0.41	0.453338	0.19	0.060531	0.43	0.126024	-0.16	0.529451
black	Os.49273.1.S1_at	AK062343.1	thioredoxin, putative, expressed	LOC_Os01g73234	Os01g0963400	963	none	-1.59	-0.16	-1.03	0.231814	8.1e-05	0.000196	-1.33	0.001871	-2.33	0.001879	-1.1	0.00163	-0.02	0.90692	-0.31	0.27461	-1.03	0.000196
black	Os.49327.1.S1_x_at	AK062676.1	gibberellin receptor GID1L2, putative, expressed	LOC_Os09g28730	Os09g0461900	943	none	-1.81	-0.37	-2.08	0.06845	2e-06	0.000755	-1.41	0.002674	-2.7	0.008163	-1.32	0.006418	-0.36	0.060722	-0.37	0.060722	-2.08	0.000755
black	Os.49353.1.S1_at	AK072933.1	expressed protein	LOC_Os03g10230	Os03g0199000	876	none	-1.49	-1.01	0.01	0.003225	0.000587	0.943446	-0.61	0.026208	-2.22	0.039439	-1.66	0.015977	-0.62	0.00757	-1.4	0.046522	0.01	0.943446
black	Os.49367.1.S1_a_at	AK100742.1	expressed protein	LOC_Os03g12010	Os03g0219800	307	none	0.1	0.6	0.71	0.028071	0.748348	0.022133	0.69	0.034108	-1.04	0.01555	0.63	0.143962	0.74	0.048934	0.47	0.252607	0.71	0.022133
black	Os.49419.1.S1_at	AK065351.1	LZ-NBS-LRR class, putative, expressed	LOC_Os11g39320	Os11g0606500	264	none	1.4	0.79	0.06	0.274578	0.05612	0.647519	0.88	0.676467	2.2	0.018401	1.13	0.002732	0.36	0.80527	1.23	0.00224	0.06	0.647519
black	Os.49445.1.S1_at	AK068929.1	F-box/LRR-repeat protein 14, putative, expressed	LOC_Os02g55550	Os02g0798900	977	none	1.3	0.92	1.61	0.000435	2.6e-05	0.004904	0.91	0.002016	2.07	0.003196	0.94	0.013861	0.84	0.00667	1.01	0.07075	1.61	0.004904
black	Os.49463.1.S1_at	AK101470.1	expressed protein	LOC_Os06g46060	Os06g0672700	928	none	0.83	0.81	1.03	4e-06	3.3e-05	0.000297	1.1	0.00064	0.4	0.015032	0.97	0.005275	0.78	0.007529	0.83	0.002349	1.03	0.000297
black	Os.49506.1.S1_at	AK062594.1	nodulin, putative, expressed	LOC_Os07g09010	Os07g0187900	869	none	1.48	-0.27	-0.38	0.063847	2e-06	0.011864	1.3	0.000799	2.15	0.000653	0.98	0.012161	-0.48	0.031404	-0.06	0.692595	-0.38	0.011864
black	Os.49554.1.S1_at	AK069528.1	heat shock protein DnaJ, putative, expressed	LOC_Os12g27070	Os12g0456200	484	none	0.73	-0.13	-0.16	0.469075	0.001165	0.333472	0.21	0.166273	0.93	0.124201	1.05	0.004881	0.06	0.758336	-0.32	0.132479	-0.16	0.333472
black	Os.49659.1.S1_at	AK073170.1	UBX domain-containing protein, putative, expressed	LOC_Os04g57520	Os04g0670800	550	none	0.36	-0.24	0.36	0.019905	0.000613	0.008585	0.12	0.005884	0.73	0.02742	0.23	0.018381	-0.12	0.359115	-0.37	0.040413	0.36	0.008585
black	Os.4966.1.S1_at	AK119328.1	expressed protein	LOC_Os06g40580	Os06g0608000	487	none	1.36	1.04	0.65	0.010288	0.002191	0.051552	0.76	0.01755	3.07	0.007624	0.24	0.050086	0.78	0.016423	1.29	0.144992	0.65	0.051552
black	Os.49674.1.S1_at	AK109318.1	ThiF family domain containing protein, putative, expressed	LOC_Os02g30310	Os02g0506500	429	none	-0.33	1.56	-0.03	0.000172	0.366363	0.836319	0.26	0.393465	-1.63	0.030847	0.38	0.305241	1.57	0.014782	1.54	0.009343	-0.03	0.836319
black	Os.49718.1.S1_at	AK066388.1	inner membrane protein alx, putative, expressed	LOC_Os05g03000	Os05g0121200	798	none	-1.16	0.07	0.44	0.797682	0.011345	0.175987	-0.07	0.567315	-2.55	6.7e-05	-0.87	0.005241	0.1	0.549931	0.04	0.930304	0.44	0.175987
black	Os.49749.1.S1_at	AK070908.1	zinc finger, ZZ type family protein, expressed	LOC_Os04g40090	Os04g0476800	903	none	0.82	0.33	0.84	0.091588	5e-05	0.000219	0.93	0.000371	0.58	0.030098	0.94	0.025246	0.47	0.022107	0.18	0.52818	0.84	0.000219
black	Os.49782.1.S1_at	AK111543.1	ras-related protein, putative, expressed	LOC_Os09g35860	Os09g0527600	256	none	0.68	0	-0.48	0.999965	0.009696	0.170297	0.03	0.821906	1.27	0.016005	0.76	0.07959	-0.29	0.114989	0.29	0.063841	-0.48	0.170297
black	Os.49796.1.S1_at	AK111623.1	wall-associated kinase 1, putative, expressed	LOC_Os04g51030	Os04g0598800	928	none	-2.11	-1.05	-0.34	0.005189	1.6e-05	0.293776	-1.79	0.009471	-2.94	0.025274	-1.59	0.008246	-0.79	0.098574	-1.3	0.078055	-0.34	0.293776
black	Os.49831.1.S1_at	AK111810.1	receptor protein kinase CLAVATA1 precursor, putative, expressed	LOC_Os11g07060	Os11g0171800	841	none	1.49	1.57	0.74	0.000605	5.3e-05	0.00147	2.13	0.011483	0.58	0.038187	1.77	0.00208	1.92	0.0412	1.22	0.023286	0.74	0.00147
black	Os.49891.1.S1_at	AK103212.1	expressed protein	LOC_Os07g03060	Os07g0122300	920	none	1.67	0.13	0.67	0.535722	1.5e-05	0.010565	1.2	0.016075	1.29	0.02445	2.51	0.034195	-0.09	0.677825	0.34	0.387605	0.67	0.010565
black	Os.49942.1.S2_at	AK119408.1	expressed protein	LOC_Os04g41000	Os04g0487000	472	none	0.97	1.64	0.85	0.000247	0.039897	0.087586	1.82	0.003318	-0.77	0.354759	1.86	0.113832	1.83	0.003984	1.45	0.051268	0.85	0.087586
black	Os.49951.1.S1_at	AK119424.1	DUF630/DUF632 domains containing protein, putative, expressed	LOC_Os07g48690	Os07g0686500	431	none	-2.05	0.58	0.46	0.018104	0.012654	0.321698	-0.87	0.007362	-5.1	0.00407	-0.17	0.636564	0.46	0.063488	0.69	0.173502	0.46	0.321698
black	Os.50166.1.S1_at	AK119977.1	expressed protein	LOC_Os03g32302	Os03g0438000	730	none	-1.77	0.26	0.22	0.541051	0.001435	0.348547	-0.28	0.36937	-3.51	0.000247	-1.54	0.028174	-0.28	0.42688	0.8	0.397373	0.22	0.348547
black	Os.50218.1.S1_at	AK120158.1	RNA recognition motif containing protein, putative, expressed	LOC_Os02g33320	Os02g0536400	791	none	1.68	1.05	0.98	0.004127	0.000121	0.008716	2.22	0.005363	0.61	0.327604	2.2	0.04674	1.08	0.072785	1.02	0.090554	0.98	0.008716
black	Os.50231.1.S1_x_at	AK120234.1	expressed protein	LOC_Os12g12664	Os12g0228400	503	none	0.01	0.25	0.36	0.250853	0.968112	0.207839	0.63	0.051814	-0.7	0.012906	0.1	0.727416	0.31	0.328579	0.2	0.615448	0.36	0.207839
black	Os.50282.1.S1_at	AK120514.1	ZOS9-13 - C2H2 zinc finger protein, expressed	LOC_Os09g27320	Os09g0445500	911	none	-2.29	-0.07	-0.42	0.694614	2e-06	0.124101	-1.74	0.004107	-3.11	0.002308	-2.02	0.017132	-0.43	0.131296	0.3	0.132305	-0.42	0.124101
black	Os.50301.1.S1_at	AK120620.1	MYB protein, putative, expressed	LOC_Os02g09670	none	364	none	0.25	0.84	-0.06	0.003407	0.472695	0.618434	0.69	0.056798	-0.3	0.56881	0.35	0.242054	1.4	0.010162	0.28	0.159391	-0.06	0.618434
black	Os.50333.1.S1_at	AK120766.1	retrotransposon protein, putative, unclassified, expressed	LOC_Os04g52540	Os04g0615700	443	none	-0.79	-0.06	-0.15	0.860874	7.7e-05	0.72006	-1.14	0.00066	-0.36	0.159852	-0.88	0.024838	-0.81	0.000516	0.69	0.129554	-0.15	0.72006
black	Os.50341.1.S1_at	AK120798.1	Zinc finger, ZZ type domain containing protein, expressed	LOC_Os02g40810	Os02g0621500	576	none	0.34	0.66	1.33	0.000354	7.9e-05	0.000124	0.45	0.006258	0.31	0.140728	0.24	0.111282	0.78	0.000676	0.54	0.003704	1.33	0.000124
black	Os.50398.1.S1_at	AK121046.1	zinc finger protein, putative, expressed	LOC_Os02g44090	Os02g0658200	431	none	0.49	1.18	1.79	0.036484	0.187839	0.002115	-0.49	0.375212	0.86	0.04762	1.09	0.02011	0.42	0.030945	1.93	0.002137	1.79	0.002115
black	Os.50550.1.S1_at	AK063946.1	OsFBDUF30 - F-box and DUF domain containing protein, expressed	LOC_Os06g05580	Os06g0148600	1000	none	1.69	0.4	0.07	0.039314	0	0.719571	1.53	0.002028	1.93	0.005882	1.61	0.001655	0.58	0.04626	0.23	0.390916	0.07	0.719571
black	Os.50636.1.S1_s_at	AF308692.1	eukaryotic aspartyl protease domain containing protein, expressed	LOC_Os11g08200	Os11g0184800	523	none	0.31	0.04	0.43	0.841782	0.068706	0.237397	0.35	0.088658	0.49	0.064966	0.1	0.827409	0.08	0.741743	0	0.992343	0.43	0.237397
black	Os.50749.1.A1_at	AK058278.1	expressed protein	LOC_Os03g48104	Os03g0685800	275	none	0.03	0.79	0.34	0.010621	0.83127	0.018344	0.07	0.776401	-0.22	0.143964	0.24	0.271925	1	0.047632	0.58	0.118605	0.34	0.018344
black	Os.50853.1.S1_at	AK059001.1	zinc knuckle domain containing protein, expressed	LOC_Os11g36480	Os11g0573200	705	none	0.55	0.59	1.35	0.000646	1e-06	0.000107	0.71	0.010822	0.29	0.001306	0.65	0.0029	0.7	0.014474	0.47	0.089569	1.35	0.000107
black	Os.50861.1.S1_at	AK059053.1	receptor-like protein kinase precursor, putative, expressed	LOC_Os04g42700	Os04g0506100	908	none	1.93	0.26	-0.74	0.103899	7e-06	0.038596	1.75	0.004246	2.7	0.01467	1.33	0.047499	-0.14	0.015047	0.65	0.015274	-0.74	0.038596
black	Os.50879.1.S1_at	AK059161.1	purine permease, putative, expressed	LOC_Os09g38510	Os09g0557500	659	none	1.05	0.49	0.67	0.180891	2.2e-05	0.001109	0.84	0.015525	1.19	0.01154	1.1	0.064951	0.11	0.654178	0.87	0.28203	0.67	0.001109
black	Os.50890.1.S1_at	AK059282.1	CAMK_KIN1/SNF1/Nim1_like.3 - CAMK includes calcium/calmodulin depedent protein kinases, expressed	LOC_Os05g04550	Os05g0136200	520	none	-1.08	-0.34	0.16	0.083508	0.00441	0.199124	-1.39	0.000424	-1.56	0.023416	-0.28	0.281983	-0.43	0.063299	-0.26	0.292642	0.16	0.199124
black	Os.50912.1.S1_at	AK059425.1	OsGrx_S14 - glutaredoxin subgroup II, expressed	LOC_Os03g63420	Os03g0851200	991	none	-1.21	-0.52	-1.24	0.000178	2e-06	0.00362	-0.93	0.001178	-1.59	0.011287	-1.12	0.001234	-0.52	0.024976	-0.53	0.027114	-1.24	0.00362
black	Os.50998.1.S1_at	AK060067.1	low molecular weight protein-tyrosine-phosphatase slr0328, putative, expressed	LOC_Os08g44320	Os08g0557400	1020	none	-1.39	-0.85	-0.99	0	0	0.000219	-1.24	1.2e-05	-1.78	0.001224	-1.16	0.005653	-0.76	0.000222	-0.93	0.004988	-0.99	0.000219
black	Os.51020.1.S1_at	AK060203.1	transposon protein, putative, unclassified, expressed	LOC_Os10g24020	Os10g0381800	659	none	1.58	0.04	0.37	0.830821	0.000227	0.107671	2.07	0.020991	0.38	0.098634	2.28	0.055314	0.21	0.323151	-0.13	0.60296	0.37	0.107671
black	Os.51043.1.S1_at	AK060343.1	phosphate/phosphoenolpyruvate translocator-related protein, putative, expressed	LOC_Os01g07730	Os01g0172100	599	none	-1.38	-0.28	-0.8	0.589978	0.000991	0.001177	-0.64	0.00986	-1.4	0.034163	-2.1	0.002313	-1.29	0.012812	0.73	0.38751	-0.8	0.001177
black	Os.51090.1.S1_at	AK060622.1	protein Kinase-associated protein phosphatase, putative, expressed	LOC_Os03g59530	Os03g0809700	1006	FHA	1.25	0.28	1.04	0.025367	0	0.026709	1	0.006198	1.07	0.007589	1.67	0.000375	0.14	0.366324	0.42	0.091615	1.04	0.026709
black	Os.51098.1.S1_x_at	AK060647.1	expressed protein	LOC_Os12g05890	Os12g0155100	792	none	-1.85	0.12	-0.35	0.663419	0	0.371975	-1.94	0.002272	-2.02	0.010416	-1.58	0.001095	-0.01	0.98096	0.25	0.061755	-0.35	0.371975
black	Os.51115.1.S1_x_at	AK099486.1	ras-related protein, putative, expressed	LOC_Os05g01490	Os05g0105200	506	none	0.88	-0.75	0.64	0.014698	0.001936	0.04203	1.4	0.021563	0.02	0.955	1.23	0.025618	-1.11	0.034259	-0.38	0.124049	0.64	0.04203
black	Os.51133.1.S1_at	AK061063.1	pentatricopeptide, putative, expressed	LOC_Os04g37720	Os04g0450200	897	none	1.01	0.52	0.42	0.005607	7.5e-05	0.037181	1.54	8.9e-05	0.48	0.208752	1	0.00945	0.45	0.039703	0.59	0.036889	0.42	0.037181
black	Os.51222.1.S1_at	AK066023.1	pentatricopeptide repeat protein PPR986-12, putative, expressed	LOC_Os11g29230	Os11g0482400	966	none	-1.71	-0.48	-0.38	0.000196	4.1e-05	0.021016	-0.95	0.005321	-2.6	0.013175	-1.58	0.000684	-0.47	0.031534	-0.49	0.013205	-0.38	0.021016
black	Os.51230.1.S1_at	AK062292.1	expressed protein	LOC_Os09g38660	Os09g0559500	194	none	-0.42	-0.06	-0.09	0.687432	0.154094	0.705463	-0.57	0.317659	-0.68	0.432888	0	0.990096	0.09	0.669787	-0.21	0.428852	-0.09	0.705463
black	Os.51245.1.S1_at	AK062326.1	expressed protein	LOC_Os02g32450	Os02g0525100	792	none	1.23	0.11	0.17	0.277938	9e-05	0.008845	1.12	0.002881	1.43	0.013838	1.14	0.00297	0.08	0.657351	0.14	0.395895	0.17	0.008845
black	Os.51348.1.S1_x_at	AK062610.1	expressed protein	LOC_Os02g24210	Os02g0438700	383	none	-0.98	-0.79	0.53	0.050568	0.003657	0.032882	-1.09	0.038402	-0.13	0.780701	-1.73	0.012559	-1.21	0.130555	-0.37	0.21302	0.53	0.032882
black	Os.5139.2.S1_x_at	AK061062.1	expressed protein	LOC_Os07g47970	Os07g0676800	558	none	-0.67	0.06	0.2	0.752324	0.000358	0.086056	-0.81	0.015395	-0.7	0.010184	-0.51	0.100928	-0.21	0.331839	0.33	0.294346	0.2	0.086056
black	Os.51393.1.S1_x_at	AK062701.1	expressed protein	LOC_Os03g37878	Os03g0575700	289	none	0	0.89	0.42	0.000215	0.99823	0.091382	-0.89	0.062568	1.06	0.009926	-0.17	0.587868	0.78	0.007667	1.01	0.020234	0.42	0.091382
black	Os.51396.1.S1_at	AK062705.1	LYR motif containing protein, putative, expressed	LOC_Os03g04380	Os03g0136600	704	none	0.6	0.36	0.23	0.05717	0.050381	0.097449	-0.5	0.059933	1.46	0.003642	0.86	0.011941	0.76	0.021464	-0.04	0.828387	0.23	0.097449
black	Os.51409.1.S1_at	AK062731.1	expressed protein	LOC_Os03g55630	Os03g0765100	494	none	0.17	0.21	0.5	0.073167	0.063589	0.03783	0.09	0.268639	0.18	0.273847	0.25	0.024081	0.11	0.073948	0.3	0.074403	0.5	0.03783
black	Os.5143.1.S1_at	CB618395	mandelonitrile lyase, putative, expressed	LOC_Os10g26610	Os10g0406200	938	none	0.96	0	0.59	0.9889	6.5e-05	0.028818	0.56	0.074161	1.69	0.001088	0.63	0.085225	0.06	0.254303	-0.06	0.870527	0.59	0.028818
black	Os.51502.1.S1_at	AK062966.1	expressed protein	LOC_Os11g31660	Os11g0516400	480	none	1.09	-0.77	1.23	0.114175	0.018761	0.012581	0.84	0.443242	0.85	0.132549	1.58	0.024986	-0.22	0.105542	-1.32	0.009532	1.23	0.012581
black	Os.51516.2.S1_at	AK062993.1	expressed protein	LOC_Os11g09030	Os11g0195700	873	none	-0.75	-0.4	-0.46	0.01246	2e-05	0.206069	-0.56	0.091589	-1.01	0.009042	-0.68	0.001054	-0.22	0.252012	-0.59	0.039442	-0.46	0.206069
black	Os.51582.1.S1_at	AK063109.1	expressed protein	LOC_Os09g19750	Os09g0361700	786	none	0.46	-0.13	0.5	0.358405	0.197502	0.032504	0.97	0.026911	-0.61	0.239989	1.03	0.011351	-0.02	0.547949	-0.23	0.241072	0.5	0.032504
black	Os.51663.1.S1_at	AK063313.1	ara54-like RING finger protein, putative, expressed	LOC_Os04g50760	Os04g0594000	841	none	2.1	0.17	1.66	0.711431	1e-06	0.019302	2.29	0.021277	1.61	0.030753	2.39	0.024487	0.7	0.068506	-0.36	0.490816	1.66	0.019302
black	Os.51670.1.S1_a_at	AY180331.1	DEAD-box ATP-dependent RNA helicase, putative, expressed	LOC_Os05g05810	Os05g0150600	908	none	1.96	1.33	1.56	0.000163	0	0.004132	1.88	0.000531	1.72	0.012158	2.27	0.000244	1.47	0.028476	1.19	0.006471	1.56	0.004132
black	Os.51724.1.S1_at	AK063531.1	expressed protein	LOC_Os04g40720	Os04g0483400	331	none	0.34	0.46	1.44	0.249838	0.521491	0.012364	1.48	0.003928	-0.82	0.331272	0.36	0.144067	0.97	0.099561	-0.06	0.839335	1.44	0.012364
black	Os.51755.1.S1_at	AK063614.1	glycosyl hydrolases family 16, putative, expressed	LOC_Os04g51450	Os04g0604200	817	none	-1.32	-0.64	-0.45	0.027234	0.007104	0.308456	-0.57	0.052564	-2.78	0.000144	-0.62	0.359985	-0.58	0.000987	-0.7	0.209259	-0.45	0.308456
black	Os.51799.1.S1_at	AK063740.1	expressed protein	LOC_Os01g40760	Os01g0590300	728	none	-1.36	-0.68	-0.59	0.008501	2.3e-05	0.0184	-2.07	0.006715	-1.05	0.009512	-0.97	0.014462	-0.48	0.086019	-0.88	0.065144	-0.59	0.0184
black	Os.51912.1.S1_at	AK064254.1	mRNA-decapping enzyme, putative, expressed	LOC_Os11g05650	Os11g0155000	371	none	0.7	1.29	-0.1	7.5e-05	0.005993	0.789947	1.43	0.002248	-0.03	0.890584	0.71	0.028559	1.22	0.012204	1.36	0.018162	-0.1	0.789947
black	Os.51934.1.S1_at	AK064322.1	dnaJ domain containing protein, expressed	LOC_Os02g03600	Os02g0128400	927	none	1.07	0.56	0.82	0.004479	1.6e-05	0.002276	0.47	0.068101	1.53	0.048164	1.22	0.003661	0.81	0.01204	0.3	0.120602	0.82	0.002276
black	Os.52133.1.S1_at	AK065073.1	expressed protein	LOC_Os02g15260	none	580	none	0.72	0.51	0.53	0.081035	0.031884	0.014069	1.21	0.008608	-0.57	0.061393	1.53	0.106985	0.72	0.092325	0.3	0.534614	0.53	0.014069
black	Os.52141.1.S1_at	AK065147.1	DNA methyltransferase protein, putative, expressed	LOC_Os03g02010	Os03g0110800	632	none	-0.42	-0.21	0.11	0.001963	0.001315	0.134267	-0.6	0.052049	-0.48	0.013804	-0.16	0.300921	-0.3	0.000457	-0.13	0.127829	0.11	0.134267
black	Os.52166.1.S1_at	AK065401.1	expressed protein	LOC_Os10g29720	none	554	none	1.12	0.22	-0.08	0.328089	0.015227	0.675115	1.88	0.174938	0.93	0.026871	0.54	0.059492	0.12	0.719203	0.31	0.428019	-0.08	0.675115
black	Os.52204.1.S1_at	AK065595.1	uncharacterized ACR, YagE family COG1723 containing protein, expressed	LOC_Os07g49410	Os07g0694800	931	none	-1.32	-0.01	-0.17	0.978204	6.1e-05	0.154342	-0.96	0.000384	-1.99	0.003578	-1.01	0.031475	-0.39	0.131392	0.38	0.163486	-0.17	0.154342
black	Os.52237.1.S1_at	AK065799.1	disease resistance RPP13-like protein 1, putative, expressed	LOC_Os07g17250	Os07g0273900	818	none	-0.77	0.01	-0.37	0.934739	0.022829	0.038673	0.02	0.924438	-1.75	0.022409	-0.58	0.011131	0.38	0.129563	-0.36	0.009095	-0.37	0.038673
black	Os.52293.1.S1_at	AK066140.1	NB-ARC domain containing protein, expressed	LOC_Os12g32590	Os12g0510500	652	none	1.76	-0.21	0.72	0.459751	0.003307	0.109933	1.24	0.061423	2.11	0.011009	1.94	0.22311	0.01	0.973242	-0.43	0.359295	0.72	0.109933
black	Os.52308.1.S1_at	AK066290.1	OsWAK124 - OsWAK receptor-like protein OsWAK-RLP, expressed	LOC_Os12g16540	Os12g0266200	844	none	-0.96	-0.34	-0.55	0.015471	4e-06	0.008143	-0.58	0.046692	-0.87	0.003129	-1.44	0.009829	-0.44	0.053166	-0.25	0.147227	-0.55	0.008143
black	Os.52368.1.S1_at	AK066683.1	pentatricopeptide, putative, expressed	LOC_Os03g64370	Os03g0861900	569	none	0.62	0.11	0.28	0.498857	0.016278	0.260364	0.09	0.834862	0.95	0.019591	0.81	0.040873	0.2	0.340093	0.02	0.944496	0.28	0.260364
black	Os.12111.1.S1_at	AK099618.1	auxin-repressed protein, putative, expressed	LOC_Os09g26620	Os09g0437500	529	none	1.77	0.43	2.29	0.023436	0.001003	0.003779	2.04	0.028894	1.85	0.014039	1.43	0.000488	0.63	0.012876	0.22	0.403415	2.29	0.003779
black	Os.52382.1.S1_at	AK066752.1	RING-H2 finger protein ATL5G, putative, expressed	LOC_Os04g50100	Os04g0590900	183	none	-1.06	0.34	-2.87	0.307776	0.002612	0.000296	-0.73	0.105867	-0.73	0.198646	-1.7	0.016793	-0.24	0.266768	0.92	0.006309	-2.87	0.000296
black	Os.52446.1.S1_at	AK067184.1	OsFBX118 - F-box domain containing protein, expressed	LOC_Os04g11450	Os04g0191800	567	none	1.42	-0.06	0.55	0.906358	0.009971	0.120214	1.21	0.120383	2.42	0.042982	0.62	0.301177	0.24	0.479619	-0.36	0.643686	0.55	0.120214
black	Os.5247.1.S1_at	AK070218.1	expressed protein	LOC_Os03g16400	Os03g0270700	771	none	2.26	-0.11	-0.58	0.315449	1.2e-05	0.002274	2.4	5e-06	2.85	0.019252	1.54	0.006212	-0.34	0.007397	0.12	0.464832	-0.58	0.002274
black	Os.52503.1.S1_at	AK067558.1	leucine-rich repeat family protein, putative, expressed	LOC_Os04g02920	Os04g0119800	869	none	-1.09	-0.57	-0.52	0.075074	0.000379	0.242118	-1.21	7.2e-05	-1.78	0.008852	-0.3	0.42735	-0.74	0.228979	-0.39	0.067129	-0.52	0.242118
black	Os.52517.1.S1_at	AK067620.1	MAG2, putative, expressed	LOC_Os07g48720	Os07g0686700	572	none	0.34	0.57	0.54	0.005596	0.018303	0.008913	0.45	0.040125	0.03	0.843295	0.54	0.037756	0.6	0.090452	0.55	0.100839	0.54	0.008913
black	Os.5253.1.S1_at	AK121253.1	ATP binding protein, putative, expressed	LOC_Os02g34950	Os02g0555000	751	none	0.46	0.46	1.6	1e-06	3e-06	0.000437	0.34	0.026027	0.4	0.005337	0.65	0.015326	0.44	0.000282	0.49	0.000646	1.6	0.000437
black	Os.52583.1.S1_at	AK068162.1	mitochondrial carrier protein, putative, expressed	LOC_Os02g44570	Os02g0665200	608	none	-0.77	-0.5	0	0.035566	0.015519	0.982395	-0.08	0.694896	-1.51	0.042693	-0.73	0.016349	-0.43	0.081362	-0.57	0.098588	0	0.982395
black	Os.52648.1.S1_at	AK068521.1	amino acid permease family protein, putative, expressed	LOC_Os04g35540	Os04g0435100	904	none	3.09	0.39	0.08	0.05455	0	0.868022	3.11	0.017618	3.12	0.000754	3.04	0.001756	0.12	0.392796	0.65	0.097792	0.08	0.868022
black	Os.52780.1.S1_at	AK069215.1	WD40-like domain containing protein, putative, expressed	LOC_Os05g07710	Os05g0169200	392	none	3.35	0.27	-1.43	0.462958	9e-06	0.001039	1.35	0.035031	4.6	0.01027	4.09	0.004383	-0.32	0.535022	0.87	0.085669	-1.43	0.001039
black	Os.5279.1.S1_at	AK067950.1	Myb-like DNA-binding domain containing protein, putative, expressed	LOC_Os06g49040	Os06g0703900	663	G2-like	-0.48	-1.33	-1.74	6.1e-05	0.008709	0.014928	-0.77	0.006446	-0.04	0.87409	-0.62	0.045562	-1.76	0.002704	-0.9	0.037321	-1.74	0.014928
black	Os.52809.1.S1_at	AK069393.1	3-oxoacyl-reductase, chloroplast precursor, putative, expressed	LOC_Os08g39960	Os08g0510400	979	none	-1	-0.96	-0.14	5e-06	2.3e-05	0.16225	-0.79	0.01152	-1.34	0.033712	-0.87	0.00373	-0.84	0.002312	-1.07	0.005935	-0.14	0.16225
black	Os.52822.1.S1_at	AK069450.1	expressed protein	LOC_Os01g68240	Os01g0910300	979	none	1.33	0.71	1.56	0.000361	0	7.3e-05	1.52	0.000748	1.32	0.009077	1.16	0.001422	0.63	0.016651	0.79	0.005749	1.56	7.3e-05
black	Os.52844.1.S1_at	AK069559.1	WD domain, G-beta repeat domain containing protein, expressed	LOC_Os03g53510	Os03g0746600	599	none	0.35	0.04	0.55	0.620491	0.002935	0.006764	-0.04	0.819674	0.65	0.000262	0.42	0.054592	0.05	0.131202	0.04	0.850536	0.55	0.006764
black	Os.5293.1.S1_at	AK121209.1	appr-1-p processing enzyme family protein, putative, expressed	LOC_Os10g30750	Os10g0444400	815	none	0.52	-0.03	0.97	0.70962	2.6e-05	0.002336	0.15	0.106856	0.83	0.000509	0.57	0.002097	0.08	0.253482	-0.14	0.272173	0.97	0.002336
black	Os.52986.1.S2_at	AK070293.1	OsFBA3 - F-box and FBA domain containing protein, expressed	LOC_Os09g27570	Os09g0448100	238	none	0.45	1.57	0.43	0.001127	0.228854	0.109901	1.21	0.048277	-0.72	0.437358	0.86	0.172003	1.01	0.103907	2.13	0.040168	0.43	0.109901
black	Os.52997.1.S1_at	AK070352.1	stripe rust resistance protein Yr10, putative, expressed	LOC_Os11g37740	Os11g0588400	377	none	0.23	0.36	0.59	0.319694	0.225403	0.16203	0.27	0.098022	-0.31	0.153722	0.72	0.025368	1.15	0.008298	-0.43	0.110852	0.59	0.16203
black	Os.53039.1.S1_at	AK070553.1	erythronate-4-phosphate dehydrogenase domain containing protein, expressed	LOC_Os04g01660	Os04g0107300	559	none	-1.67	0.53	-0.84	0.094683	0.000505	0.126932	-2.69	0.004657	-0.6	0.034069	-1.71	0.002801	1.08	0.004247	-0.03	0.935355	-0.84	0.126932
black	Os.53058.1.S1_at	AK070637.1	ABC-2 type transporter, putative, expressed	LOC_Os03g64200	Os03g0859500	902	none	1.43	-0.21	0.42	0.288039	8.1e-05	0.164062	1.14	0.00171	2.29	0.015337	0.85	0.039754	-0.68	0.006324	0.27	0.248103	0.42	0.164062
black	Os.53172.1.S1_at	AK071190.1	aquaporin SIP2-1, putative, expressed	LOC_Os03g20410	Os03g0320000	929	none	-0.9	-0.45	-0.42	0.029575	0.000196	0.004051	-0.5	0.181431	-1.26	0.050046	-0.95	0.001189	-0.77	0.005583	-0.13	0.619315	-0.42	0.004051
black	Os.53206.1.S1_at	AK071352.1	expressed protein	LOC_Os06g05424	Os06g0146900	904	none	4.01	1	0.52	0.03068	0	0.076926	2.56	0.00166	5.17	0.000528	4.3	0.012256	0.07	0.84924	1.92	0.010514	0.52	0.076926
black	Os.53261.1.S1_at	AK071657.1	MBTB22 - Bric-a-Brac, Tramtrack, Broad Complex BTB domain with Meprin and TRAF Homology MATH domain, expressed	LOC_Os08g13060	Os08g0227100	147	none	0.12	-0.06	1.33	0.640023	0.531587	0.004585	0.29	0.003004	-0.1	0.265165	0.17	0.269938	0.06	0.349445	-0.18	0.301179	1.33	0.004585
black	Os.5329.1.S1_at	AK066400.1	growth regulating factor protein, putative, expressed	LOC_Os07g28430	Os07g0467500	355	GRF	-0.17	-0.31	-0.38	0.0002	0.052872	2.4e-05	-0.29	0.146134	-0.07	0.750372	-0.17	0.055553	-0.18	0.019603	-0.45	0.002759	-0.38	2.4e-05
black	Os.53380.1.S1_at	AK072353.1	respiratory burst oxidase, putative, expressed	LOC_Os05g38980	Os05g0465800	473	none	1.66	0.35	1.89	0.364461	0.000511	0.000952	1.43	0.185269	2.53	0.004398	1.01	0.144895	0.43	0.589309	0.26	0.561551	1.89	0.000952
black	Os.53400.1.S1_at	AK072443.1	14-3-3 protein, putative, expressed	LOC_Os11g39540	Os11g0609600	466	none	0.58	4.21	-0.07	1.6e-05	0.22238	0.714214	0.24	0.463706	0.87	0.527141	0.64	0.019064	4.24	0.000474	4.18	0.018603	-0.07	0.714214
black	Os.53440.1.S1_at	AK073663.1	glycosyl hydrolases family 17, putative, expressed	LOC_Os02g33000	Os02g0532900	955	none	-0.93	-0.47	-0.72	0.027384	1.3e-05	0.020767	-0.46	0.025546	-1.64	0.008152	-0.69	0.002951	-0.69	0.038476	-0.25	0.495143	-0.72	0.020767
black	Os.53462.1.S1_at	AK072767.1	vignain precursor, putative, expressed	LOC_Os09g32230	Os09g0497500	139	none	-0.15	2.35	-0.21	0.011324	0.763451	0.497715	-1.37	0.057874	1.35	0.017048	-0.43	0.183678	3.58	0.002219	1.11	0.148927	-0.21	0.497715
black	Os.5348.1.S1_at	AK101717.1	vacuolar protein sorting-associated protein 18, putative, expressed	LOC_Os08g08060	Os08g0178100	970	none	0.98	0.43	0.39	0.00985	0	0.012496	1.3	0.018662	0.66	0.001326	0.97	0.016171	0.55	0.043373	0.3	0.039126	0.39	0.012496
black	Os.53528.1.A1_at	AK073118.1	tetratricopeptide repeat protein 5, putative, expressed	LOC_Os01g32184	Os01g0506200	463	none	0.53	0.67	1.45	0.015498	0.006602	0.017965	0.9	0.01975	0.37	0.041446	0.34	0.373093	0.67	0.037256	0.68	0.17565	1.45	0.017965
black	Os.53543.1.A1_at	AK105592.1	expressed protein	LOC_Os05g34480	Os05g0417300	457	none	0.59	0.96	0.82	3.3e-05	0.007627	0.027682	0.96	0.019724	0.08	0.843769	0.75	0.000506	0.96	0.019879	0.97	0.005051	0.82	0.027682
black	Os.53552.1.S1_at	AK073253.1	zinc finger family protein, putative, expressed	LOC_Os05g05280	Os05g0145000	978	none	1.2	0.63	0.61	0.005479	0	0.023077	1.48	0.010666	1.09	0.006693	1.03	0.010164	0.27	0.003555	1	0.054473	0.61	0.023077
black	Os.53578.1.S1_at	AK073387.1	oxidoreductase, putative, expressed	LOC_Os03g13550	Os03g0238700	551	none	2.34	-0.6	0.28	0.03249	9e-06	0.149818	2.53	0.048324	1.45	0.037566	3.04	0.000107	-0.07	0.681564	-1.13	0.013891	0.28	0.149818
black	Os.53583.1.S1_at	AK073403.1	anthranilate phosphoribosyltransferase, putative, expressed	LOC_Os06g41090	Os06g0614000	436	none	0.57	0.79	-0.62	0.005024	0.023335	0.059785	0.5	0.07615	0.78	0.254598	0.41	0.031581	0.29	0.153016	1.29	0.003605	-0.62	0.059785
black	Os.53588.1.S1_at	AK073431.1	SAM domain containing protein, putative, expressed	LOC_Os08g41480	Os08g0526500	975	none	0.67	0.82	0.85	7.2e-05	0	0.005593	0.6	0.015331	0.58	0.01678	0.83	0.001648	0.72	0.002201	0.93	0.004806	0.85	0.005593
black	Os.53723.1.A1_s_at	AK099521.1	expressed protein	LOC_Os05g18524	Os05g0267900	760	none	0.73	-0.28	0.83	0.455759	0.004835	0.019853	1.23	0.015654	-0.18	0.641525	1.14	0.039507	-0.73	0.145852	0.16	0.816645	0.83	0.019853
black	Os.53747.1.S1_at	AK099682.1	expressed protein	LOC_Os12g14140	Os12g0245000	210	none	0.7	1.72	1.26	0.001396	0.09511	0.008194	1.61	0.053091	-0.47	0.563436	0.96	0.058008	1.37	0.067315	2.08	0.01265	1.26	0.008194
black	Os.53753.1.S1_at	AK099713.1	receptor-like protein kinase At3g46290 precursor, putative, expressed	LOC_Os05g25430	Os05g0318600	951	none	-2.31	-1.98	-0.83	2e-06	0.000761	0.040961	-1.03	0.000809	-3.51	0.000963	-2.38	0.016922	-2.02	0.005045	-1.95	0.001938	-0.83	0.040961
black	Os.10135.1.S1_at	AK067869.1	splicing factor-related, putative, expressed	LOC_Os01g48930	Os01g0681600	497	none	0.53	0.28	2.23	0.033388	0.000272	0	0.45	0.006073	0.59	0.023642	0.57	0.001771	0.39	0.002919	0.17	0.355492	2.23	0
black	Os.53922.2.S1_at	AK100854.1	DNA binding protein, putative, expressed	LOC_Os02g13810	Os02g0232100	998	none	1.07	0.5	0.92	0.001833	0	0.012547	0.81	0.051578	1.17	0.000856	1.24	0.005954	0.4	0.02036	0.61	0.076753	0.92	0.012547
black	Os.53982.1.S1_at	AK101127.1	mutS domain V family protein, expressed	LOC_Os05g41880	Os05g0498300	394	none	0.01	1.42	0.54	2.5e-05	0.921113	0.231902	0.55	0.137675	-0.06	0.457025	-0.45	0.037562	1.03	0.011394	1.8	0.00112	0.54	0.231902
black	Os.53987.1.S1_at	AK101156.1	nodulin, putative, expressed	LOC_Os06g08110	Os06g0179200	904	none	1.55	0.84	0.43	1.1e-05	5.4e-05	0.037554	1.33	0.003162	2.69	0.011635	0.64	0.007996	0.74	0.000256	0.93	0.001362	0.43	0.037554
black	Os.5399.1.S1_at	AK071639.1	E2F-related protein, putative, expressed	LOC_Os06g50310	Os06g0716800	903	bZIP	-0.84	-0.15	-0.59	0.41483	6e-05	0.0173	-1.05	9.3e-05	-0.78	0.122502	-0.7	0.020776	-0.06	0.677375	-0.23	0.520891	-0.59	0.0173
black	Os.54048.1.S1_at	AK101511.1	OsFBX221 - F-box domain containing protein, expressed	LOC_Os07g09814	Os07g0196300	456	none	0.35	1.19	0.84	0.121638	0.352474	0.020245	1.05	0.159845	-0.04	0.944636	0.04	0.833351	1.94	0.108145	0.44	0.535948	0.84	0.020245
black	Os.54075.1.S1_at	AK101725.1	TOO MANY MOUTHS precursor, putative, expressed	LOC_Os06g42220	Os06g0627500	965	none	-2.48	-0.49	-0.92	0.003125	1e-06	0.015329	-2.26	0.000674	-3.15	0.000321	-2.02	0.000411	-0.6	0.038402	-0.38	0.101549	-0.92	0.015329
black	Os.54131.1.S1_at	AK102092.1	expressed protein	LOC_Os12g04610	Os12g0140300	629	none	0.79	-0.18	0.58	0.298959	0.000115	0.05052	0.86	4.3e-05	1.05	0.007226	0.46	0.001814	-0.25	0.334922	-0.1	0.733212	0.58	0.05052
black	Os.54145.2.S1_at	AK102171.1	expressed protein	LOC_Os04g57739	Os04g0673700	923	none	2.39	3.21	-0.14	8.1e-05	2e-06	0.430019	2.94	0.038796	1.74	0.000366	2.49	0.00565	2.46	0.007229	3.96	7.4e-05	-0.14	0.430019
black	Os.54200.1.S1_at	AK102485.1	NBS-LRR type resistance protein, putative, expressed	LOC_Os12g10340	Os12g0204800	635	none	0.41	0.07	0.56	0.665423	0.052905	0.000516	-0.2	0.643784	1.05	0.044962	0.38	0.085963	0.2	0.09589	-0.05	0.856886	0.56	0.000516
black	Os.5425.1.S1_at	AK100656.1	Ubiquitin family domain containing protein, expressed	LOC_Os03g03920	Os03g0131300	442	none	0.27	0.61	0.38	0.001454	0.117997	0.005596	0.32	0.336488	0.39	0.232351	0.1	0.16569	0.34	0.015801	0.87	0.002114	0.38	0.005596
black	Os.54261.1.S1_at	AK102876.1	FYVE zinc finger domain containing protein, expressed	LOC_Os07g17130	Os07g0272400	520	none	0.88	-0.01	-0.04	0.94333	3.7e-05	0.625562	0.37	0.246738	1.35	0.020547	0.92	0.012891	-0.01	0.958563	-0.02	0.958301	-0.04	0.625562
black	Os.54274.1.S1_at	AK102976.1	protein kinase, putative, expressed	LOC_Os11g02840	none	467	none	1.51	0.06	-0.1	0.759996	0.016926	0.593131	2.15	0.012187	0.21	0.648865	2.18	0.064072	0.19	0.394159	-0.07	0.825961	-0.1	0.593131
black	Os.54277.2.S1_s_at	AK102997.1	ORC4 - Putative origin recognition complex subunit 4, expressed	LOC_Os01g49010	Os01g0683400	469	none	0.96	1.09	1.37	0.000877	0.006702	0.0308	1.55	0.015658	0.81	0.292892	0.52	0.037355	1.17	0.007485	1	0.005415	1.37	0.0308
black	Os.5431.1.S1_at	AK106447.1	FERONIA receptor-like kinase, putative, expressed	LOC_Os04g49690	Os04g0586500	904	none	-1.51	-0.03	-0.28	0.88835	0	0.230701	-1.52	0.002602	-2	0.003107	-1.02	0.021198	-0.06	0.686275	0.01	0.975486	-0.28	0.230701
black	Os.54311.1.S1_at	AK105679.1	expressed protein	LOC_Os05g01360	Os05g0104100	660	none	0.85	-0.12	-0.35	0.535236	1e-06	0.029923	0.75	0.005703	0.78	0.002908	1.03	0.023273	-0.51	0.052257	0.27	0.313746	-0.35	0.029923
black	Os.54349.1.S1_at	AK103546.1	WD-40 repeat family protein, putative, expressed	LOC_Os04g48010	none	750	none	2.35	1.55	-0.81	0.00019	0.000128	0.056755	1.01	0.019757	3.55	0.009058	2.5	0.00125	1.34	0.000205	1.77	0.019672	-0.81	0.056755
black	Os.54426.1.S1_at	AK105141.1	protein phosphatase 1 regulatory subunit 11, putative, expressed	LOC_Os04g22860	Os04g0295000	407	none	-0.52	0.05	0.12	0.756542	0.012595	0.209822	-0.72	0.000398	-0.94	0.057737	0.1	0.545153	0.16	0.42317	-0.06	0.842718	0.12	0.209822
black	Os.5458.1.A1_at	AK120760.1	expressed protein	LOC_Os01g70470	Os01g0930200	313	none	0.2	0.1	0.16	0.498114	0.135626	0.002702	0.04	0.75715	-0.07	0.499143	0.63	0.000556	0.1	0.289883	0.11	0.516925	0.16	0.002702
black	Os.54730.1.S1_at	AK106620.1	transducin family protein, putative, expressed	LOC_Os03g55140	Os03g0758700	767	none	1.69	-0.62	-0.35	0.010138	0	0.031689	1.33	0.001764	2.08	0.012396	1.67	0.01208	-0.46	0.031802	-0.79	0.038568	-0.35	0.031689
black	Os.54734.1.S1_at	AK106632.1	cytochrome P450 72A1, putative, expressed	LOC_Os06g09220	Os06g0191800	302	none	-2.25	-0.67	0.54	0.144485	0.000675	0.450703	-2.52	0.004507	-2.78	0.153741	-1.46	0.033661	-0.73	0.178161	-0.61	0.512186	0.54	0.450703
black	Os.5477.1.S2_at	AK072765.1	heparanase-like protein precursor, putative, expressed	LOC_Os03g11320	Os03g0211700	248	none	1.17	0.43	-0.63	0.014063	0.000161	0.018019	0.95	0.001246	1.24	0.114971	1.32	0.001949	0.37	0.046786	0.48	0.152608	-0.63	0.018019
black	Os.54942.1.S1_at	AK107144.1	UBX domain-containing protein, putative, expressed	LOC_Os09g30411	Os09g0482000	337	none	1.08	2.28	0.16	0.000617	0.056921	0.305115	-0.13	0.672369	3.03	0.011042	0.35	0.395643	1.62	0.001479	2.95	0.000139	0.16	0.305115
black	Os.55099.1.S1_at	AK107489.1	expressed protein	LOC_Os04g55840	Os04g0652600	974	none	2.19	1.42	0.79	0.004901	1.4e-05	0.014648	1.38	0.05414	2.35	0.010442	2.85	0.028351	1.64	0.049294	1.19	0.152046	0.79	0.014648
black	Os.5529.5.A1_at	D42140.1	RAL4 - Seed allergenic protein RA5/RA14/RA17 precursor, expressed	LOC_Os07g11380	Os07g0214300	523	none	-0.93	-0.18	0.37	0.497858	2.9e-05	0.088038	-0.51	0.117201	-0.84	0.039934	-1.43	0.009128	-0.37	0.371386	0.02	0.953161	0.37	0.088038
black	Os.55306.1.S1_at	AK107839.1	oxidoreductase/ transition metal ion binding protein, putative, expressed	LOC_Os09g27330	Os09g0445600	926	none	3.2	-0.27	1.11	0.403212	0	0.004736	2.39	0.002833	4.45	0.000139	2.74	0.015811	-0.58	0.230926	0.03	0.944341	1.11	0.004736
black	Os.55314.1.S1_at	AK107849.1	expressed protein	LOC_Os03g38350	Os03g0580200	546	none	-1.28	-1.01	-0.41	0.002051	0.053083	0.142643	0.99	0.303065	-3.04	0.029707	-1.79	0.110859	-0.74	0.07066	-1.27	0.023337	-0.41	0.142643
black	Os.55363.1.S1_at	AK107947.1	sex determination protein tasselseed-2, putative, expressed	LOC_Os07g40250	Os07g0592100	831	none	1.51	1.77	0.83	0.000127	0.007405	0.036271	0.57	0.375133	2.92	0.021079	1.05	0.122807	1.71	0.003038	1.82	0.040437	0.83	0.036271
black	Os.55379.1.S1_x_at	AK107979.1	expressed protein	LOC_Os08g02204	Os08g0114000	841	none	-1.31	-0.33	-0.43	0.102517	0	0.077418	-1.64	0.00075	-1.32	0.000972	-0.96	0.013891	-0.4	0.034321	-0.26	0.324677	-0.43	0.077418
black	Os.55391.1.S1_at	AK107996.1	expressed protein	LOC_Os12g35550	Os12g0540700	923	none	1.25	1.57	1.74	1e-06	0	0.000615	0.88	0.003952	1.12	0.011738	1.74	0.003787	1.78	1.7e-05	1.35	0.002576	1.74	0.000615
black	Os.55474.1.S1_at	AK108151.1	N-dimethylguanosine tRNA methyltransferase, putative, expressed	LOC_Os05g25880	Os05g0324200	757	none	-1.47	-0.29	-0.77	0.222338	4.6e-05	0.049788	-1.17	0.113809	-1.12	0.021912	-2.11	0.00369	-0.82	0.04386	0.23	0.284232	-0.77	0.049788
black	Os.55497.1.S1_at	AK108203.1	expressed protein	LOC_Os08g14310	Os08g0241300	689	none	2.41	1.29	0.09	4e-06	2e-06	0.716265	3.36	0.00168	2.19	0.020291	1.66	0.016352	1.55	0.005545	1.04	0.011034	0.09	0.716265
black	Os.55725.1.S1_at	AK108664.1	tesmin/TSO1-like CXC domain containing protein, expressed	LOC_Os12g41210	Os12g0605300	455	CPP	0.65	0.74	1.23	4.1e-05	0	0.006325	0.74	0.002414	0.62	0.001648	0.6	0.007513	0.79	0.000549	0.68	0.023581	1.23	0.006325
black	Os.55783.1.S1_at	AK109707.1	mTERF family protein, expressed	LOC_Os11g10040	Os11g0206600	335	mTERF	0.66	0.39	0.7	0.164359	0.012463	0.090282	0.88	0.077384	0.52	0.131973	0.57	0.054863	0.46	0.045934	0.32	0.58262	0.7	0.090282
black	Os.5580.1.S1_at	AK099033.1	RNA recognition motif containing protein, putative, expressed	LOC_Os09g33870	Os09g0513700	677	none	0.54	0.57	1.02	9.8e-05	0.000319	0.001728	0.62	0.000134	0.58	0.000962	0.41	0.015044	0.55	0.012395	0.58	0.017711	1.02	0.001728
black	Os.27089.1.S1_at	AK066554.1	calmodulin-binding protein, putative, expressed	LOC_Os03g07110	Os03g0167200	566	none	2.09	1.65	2.2	0.007632	0.000866	0.001533	2.79	0.141084	1.37	0.030945	2.11	0.001482	2.6	0.006966	0.71	0.300583	2.2	0.001533
black	Os.5592.1.S1_at	AK107893.1	expressed protein	LOC_Os02g48710	Os02g0718600	632	none	1.56	0.61	-0.78	0.006254	0.000454	0.053844	0.12	0.753775	2.5	0.011508	2.05	0.03947	0.32	0.124177	0.9	0.047922	-0.78	0.053844
black	Os.5598.1.S1_s_at	CR290589	DNA ligase I, ATP-dependent family protein, expressed	LOC_Os04g51700	Os04g0606450	717	none	0.67	0.43	1.31	0.042621	0.01028	0.029989	1.03	0.002349	-0.12	0.684127	1.12	0.042522	0.42	0.027819	0.45	0.286765	1.31	0.029989
black	Os.5604.1.S1_a_at	AK099711.1	dimethyladenosine transferase, putative, expressed	LOC_Os10g10434	Os10g0183900	534	none	0.42	0.89	1.8	3.2e-05	0.01062	0.000428	0.74	5.9e-05	0.1	0.728724	0.43	0.010602	1.05	0.006175	0.73	0.012874	1.8	0.000428
black	Os.56054.1.S1_at	AK109181.1	expressed protein	LOC_Os03g05700	Os03g0151500	187	none	-0.46	-0.11	-0.58	0.300447	0.007638	0.083766	-0.23	0.218811	-0.52	0.263699	-0.64	0.059206	0.04	0.766414	-0.26	0.232752	-0.58	0.083766
black	Os.56073.1.S1_at	AK109212.1	transposon protein, putative, CACTA, En/Spm sub-class, expressed	LOC_Os02g56830	Os02g0813200	511	none	1.53	1.47	1.49	0.001029	0.023548	0.004425	-0.04	0.970466	2.25	0.000328	2.38	0.009515	1.96	0.036241	0.98	0.001023	1.49	0.004425
black	Os.56074.1.S1_at	AK109213.1	UP-9A, putative, expressed	LOC_Os02g03710	Os02g0129800	944	none	-2.9	-1.02	-1.47	0.118528	0	0.002662	-2.19	0.009067	-3.26	0.001077	-3.25	0.001509	-2.53	0.001116	0.48	0.478147	-1.47	0.002662
black	Os.56260.1.S1_at	AK109710.1	OsFBX271 - F-box domain containing protein, expressed	LOC_Os08g09710	Os08g0197000	318	none	1.25	0.78	0.42	0.068858	0.001386	0.142741	2.17	0.009086	0.56	0.034598	1.02	0.032606	1.03	0.030675	0.52	0.218314	0.42	0.142741
black	Os.56345.1.S1_at	AK109898.1	expressed protein	LOC_Os05g27350	Os05g0339300	589	none	0.5	2.7	0.59	2e-06	0.007951	0.273794	0.67	0.121955	0.12	0.58903	0.72	0.081815	2.53	0.007905	2.88	0.001416	0.59	0.273794
black	Os.5642.1.S1_at	AK070229.1	small multi-drug export protein, putative, expressed	LOC_Os03g58620	Os03g0800500	955	none	-1.16	-0.22	-0.15	0.073343	8e-06	0.151545	-1.15	0.000295	-1.66	0.031794	-0.66	0.005782	0.04	0.719034	-0.49	0.006059	-0.15	0.151545
black	Os.5655.1.S1_at	AK101293.1	inosine-uridine preferring nucleoside hydrolase family protein, putative, expressed	LOC_Os03g31170	Os03g0425200	907	none	-0.63	-0.7	-0.21	0.005453	0.000527	0.183585	-0.51	0.019251	-1.01	0.000358	-0.38	0.116693	-1.1	0.0004	-0.29	0.006047	-0.21	0.183585
black	Os.5678.1.S1_x_at	AK121623.1	CGMC_GSK.6 - CGMC includes CDA, MAPK, GSK3, and CLKC kinases, expressed	LOC_Os05g04340	Os05g0134000	923	none	0.74	0.46	0.36	0.000208	0.001029	0.001717	0.21	0.135492	1.23	0.03723	0.79	0.003814	0.3	0.047577	0.63	0.0004	0.36	0.001717
black	Os.56892.1.S1_x_at	AK110546.1	RNA recognition motif containing protein, putative, expressed	LOC_Os09g35850	Os09g0527500	264	none	0.19	0.05	0.44	0.867151	0.6784	0.290576	1.19	0.195234	-1.04	0.197224	0.43	0.091659	0.34	0.191036	-0.25	0.541839	0.44	0.290576
black	Os.57017.1.S1_at	AK110752.1	reticulon domain containing protein, putative, expressed	LOC_Os02g19990	Os02g0302900	454	none	1.41	0.51	1.14	0.044559	0.008789	0.155998	2.07	0.057929	0.69	0.35863	1.47	0.00498	0.67	0.137794	0.36	0.37815	1.14	0.155998
black	Os.57186.1.S1_at	AK111106.1	wound-induced protein WI12, putative, expressed	LOC_Os05g27590	Os05g0342100	391	none	-0.33	-0.48	-1.25	0.119324	0.115706	0.054599	-0.24	0.214556	0.45	0.110391	-1.21	0.000672	-0.81	0.067179	-0.15	0.565957	-1.25	0.054599
black	Os.57294.1.S1_at	AK111251.1	expressed protein	LOC_Os07g16150	Os07g0265100	574	none	-0.93	-0.44	-0.47	0.042579	0.011117	0.018019	0.04	0.792085	-1.94	0.011626	-0.9	0.013819	-0.47	0.028303	-0.4	0.253002	-0.47	0.018019
black	Os.57481.1.S1_x_at	D21291.1	histidine triad family protein, putative, expressed	LOC_Os03g20630	Os03g0322500	399	none	0	-0.49	-0.25	0.000201	0.9986	0.258633	-0.22	0.125169	0.39	0.052004	-0.18	0.181283	-0.6	0.009883	-0.39	0.027312	-0.25	0.258633
black	Os.57529.1.S1_at	AF403126.1	kinase, putative, expressed	LOC_Os04g53994	Os04g0631800	886	none	1.84	0.41	1.61	0.239753	1e-06	0.004273	1.68	0.02229	1.74	0.00799	2.11	0.023619	0.88	0.113568	-0.07	0.826885	1.61	0.004273
black	Os.57567.1.A1_s_at	CR279882	RNA recognition motif containing protein, putative, expressed	LOC_Os08g43360	Os08g0547000	372	none	0	0.07	-0.62	0.328614	0.918998	0.001047	0.15	0.036052	-0.16	0.16203	0.03	0.357544	-0.02	0.611183	0.16	0.068548	-0.62	0.001047
black	Os.5893.1.S1_at	AK059400.1	purity of essence, putative, expressed	LOC_Os09g07294	Os09g0247700	464	none	0.3	0.41	-0.06	0.000306	0.00634	0.511926	0.39	0.1264	0.16	0.359884	0.35	0.062223	0.45	0.028491	0.37	0.030353	-0.06	0.511926
black	Os.5900.1.S1_at	AK059298.1	UDP-glucose glycoprotein glucosyltransferase 1 precursor, putative, expressed	LOC_Os02g44510	Os02g0664200	493	none	0.33	-0.05	-0.16	0.671136	0.012245	0.119332	0.63	0.009327	-0.21	0.076424	0.57	0.024821	-0.17	0.233732	0.07	0.711089	-0.16	0.119332
black	Os.6006.3.S1_at	AK070501.1	metal cation transporter, putative, expressed	LOC_Os08g36420	Os08g0467400	920	none	0.91	0.2	0.09	0.309999	0.005172	0.340191	1.54	0.001564	-0.23	0.231908	1.41	2.9e-05	0.35	0.153707	0.05	0.830839	0.09	0.340191
black	Os.6093.2.S1_at	AK121138.1	disease resistance protein RGA3, putative, expressed	LOC_Os04g02110	Os04g0111900	317	none	-0.25	0.13	0.05	0.409046	0.205923	0.653344	-0.49	0.094488	-0.4	0.246748	0.13	0.270268	0.03	0.905386	0.24	0.411252	0.05	0.653344
black	Os.6205.2.S1_at	AK065326.1	DUF581 domain containing protein, expressed	LOC_Os08g34984	Os08g0451200	740	none	-1.51	-1.36	-0.08	0.003734	0.026666	0.470308	-0.28	0.018886	-3.61	0.00061	-0.64	0.071548	-0.76	0.065768	-1.95	0.002032	-0.08	0.470308
black	Os.6220.1.S1_at	AK069027.1	zinc finger family protein, putative, expressed	LOC_Os09g15430	Os09g0323100	530	none	-0.39	-0.01	0.06	0.921062	0.012996	0.337742	-0.14	0.103165	-0.71	0.120863	-0.32	0.018395	-0.06	0.442963	0.04	0.755328	0.06	0.337742
black	Os.6240.1.A1_at	AK068982.1	peptidyl-prolyl cis-trans isomerase, putative, expressed	LOC_Os02g10970	none	397	none	0.35	1.16	1.12	0.0003	0.003245	0.005591	0.71	0.027033	-0.04	0.762294	0.38	0.064719	1.52	0.006521	0.79	0.030059	1.12	0.005591
black	Os.6245.1.S1_s_at	AU166817	kinesin-like protein, identical, putative, expressed	LOC_Os08g08230	Os08g0180400	830	none	1.56	-0.63	-0.09	0.001688	0.000561	0.738941	1.42	0.007714	2.87	0.000459	0.41	0.133016	-0.72	0.007942	-0.53	0.09986	-0.09	0.738941
black	Os.6259.1.S1_at	AK064274.1	expressed protein	LOC_Os09g37344	Os09g0545400	890	none	1.48	0.95	1.28	0.014229	0.001493	0.007497	1.07	0.148643	1.61	0.059714	1.76	0.011508	0.56	0.071552	1.34	0.07877	1.28	0.007497
black	Os.6276.1.S1_at	AK073510.1	EMB1745, putative, expressed	LOC_Os02g38250	Os02g0596100	739	none	0.7	0.25	0.12	0.039032	0.000311	0.097546	0.42	0.003432	1.2	0.005636	0.47	0.080646	-0.02	0.704546	0.51	0.019686	0.12	0.097546
black	Os.6287.1.S1_at	AB110183.1	haloacid dehalogenase-like hydrolase domain-containing protein 1A, putative, expressed	LOC_Os08g14580	Os08g0243600	974	none	-1.07	-0.78	-1.2	0	2e-06	0.000164	-0.68	0.010156	-1.57	0.006921	-0.97	0.017209	-0.74	0.001156	-0.83	0.000198	-1.2	0.000164
black	Os.6318.1.S1_at	AK108249.1	zinc finger/CCCH transcription factor, putative, expressed	LOC_Os05g45020	Os05g0525900	797	C3H	2	-0.31	1.28	0.267639	0.002194	0.002546	-0.39	0.008527	4.22	0.000343	2.19	9.6e-05	-0.58	0.057799	-0.04	0.927256	1.28	0.002546
black	Os.6398.1.S1_at	AK105958.1	zinc finger C-x8-C-x5-C-x3-H type family protein, expressed	LOC_Os04g56750	Os04g0663200	811	C3H	0.66	0.23	-0.01	0.092955	0.002911	0.949804	0.33	0.023082	1.3	0.003268	0.35	0.048152	0.06	0.398255	0.39	0.037816	-0.01	0.949804
black	Os.6594.1.S1_at	AK069378.1	OsSCP56 - Putative Serine Carboxypeptidase homologue, expressed	LOC_Os11g24510	Os11g0432900	734	none	2.5	0.31	-0.28	0.026629	4e-06	0.232727	3.34	0.032344	1.63	0.03495	2.55	0.000297	0.14	0.438939	0.47	0.060487	-0.28	0.232727
black	Os.6650.1.S1_at	AK105385.1	methyltransferase domain containing protein, expressed	LOC_Os08g40580	Os08g0517600	219	none	0.64	0.5	0.41	0.000165	0.058993	0.007339	0.45	0.00509	0.85	0.356562	0.63	0.032704	0.44	0.033735	0.57	0.02495	0.41	0.007339
black	Os.6654.1.S1_at	AU162389	pentatricopeptide, putative, expressed	LOC_Os12g04110	none	731	none	-3.82	0.22	-1.53	0.744033	0.000301	0.042177	-2.86	0.006822	-7.03	0.000174	-1.57	0.00949	0.93	0.328508	-0.48	0.488479	-1.53	0.042177
black	Os.6674.1.S3_a_at	AK103627.1	expressed protein	LOC_Os10g01610	Os10g0105400	116	none	0	0.24	0.23	0.153229	0.985038	0.055748	-0.12	0.120246	-0.03	0.517802	0.14	0.243801	0.59	0.002947	-0.12	0.325413	0.23	0.055748
black	Os.6680.1.S1_at	AK063630.1	expressed protein	LOC_Os01g29180	Os01g0388200	944	none	1.76	2.54	-0.28	0	0	0.075298	1.95	0.000336	1.21	0.004108	2.12	0.009547	2.23	0.001997	2.85	0.004484	-0.28	0.075298
black	Os.6733.1.S1_at	AK105123.1	expressed protein	LOC_Os04g08330	Os04g0165500	150	none	-0.08	-0.49	-0.18	0.015143	0.696652	0.227568	0.29	0.220967	-0.47	0.203006	-0.04	0.857171	-0.68	0.096402	-0.29	0.225527	-0.18	0.227568
black	Os.6757.1.S1_at	AK064401.1	dehydrogenase, putative, expressed	LOC_Os02g56460	Os02g0808800	872	none	-1.79	-0.09	-0.23	0.736616	0	0.280997	-1.92	0.000328	-1.85	0.004225	-1.61	0.006592	0.16	0.685018	-0.34	0.459869	-0.23	0.280997
black	Os.6825.1.S1_at	AK107735.1	AIG2-like family domain containing protein, expressed	LOC_Os06g48960	Os06g0702700	806	none	-1.05	-2.56	0.52	3.2e-05	0.006193	0.052092	-0.24	0.229404	-2.32	0.011123	-0.6	0.012422	-2.18	0.012017	-2.95	0.000737	0.52	0.052092
black	Os.6844.1.S1_x_at	AK108381.1	expressed protein	LOC_Os11g05810	Os11g0156700	471	none	-1.16	-0.38	0.58	0.140485	0.000314	0.012058	-2.15	0.000385	-0.54	0.047049	-0.79	0.027926	0.15	0.198652	-0.91	0.019061	0.58	0.012058
black	Os.6875.1.S1_at	AK060949.1	GLTP domain containing protein, putative, expressed	LOC_Os03g57140	Os03g0784900	741	none	0.33	0.84	0.83	0	0.000299	0.00156	0.13	0.082073	0.38	0.033202	0.48	0.011573	0.8	0.000399	0.88	0.000448	0.83	0.00156
black	Os.7063.1.S1_at	AK065543.1	expressed protein	LOC_Os12g44140	Os12g0638600	229	none	0.33	0.02	0.52	0.818679	0.000585	3.3e-05	0.26	0.055565	0.26	0.13671	0.46	0.003413	0.12	0.147097	-0.09	0.398452	0.52	3.3e-05
black	Os.7084.1.S1_at	AK073748.1	expressed protein	LOC_Os05g27870	Os05g0345400	454	none	0.41	0.91	1.04	5.9e-05	0.038257	0.000285	0.34	0.119411	0.44	0.280668	0.45	0.082892	0.66	0.048782	1.17	0.013052	1.04	0.000285
black	Os.7109.1.S1_a_at	AK101152.1	transcriptional corepressor LEUNIG, putative, expressed	LOC_Os01g42260	Os01g0607400	391	none	0.27	0.11	0.93	0.316277	0.004756	1.5e-05	0.21	0.131436	0.25	0.257948	0.35	0.087896	0.16	0.262301	0.07	0.676869	0.93	1.5e-05
black	Os.7188.1.S1_at	AK101331.1	YT521-B, putative, expressed	LOC_Os08g12760	Os08g0224200	321	none	-0.03	-0.63	-1.1	1e-06	0.74988	0.004276	-0.26	0.027281	-0.08	0.624582	0.26	0.105052	-0.6	0.001977	-0.66	0.000979	-1.1	0.004276
black	Os.7199.1.S1_s_at	AU031825	dual specificity protein phosphatase, putative, expressed	LOC_Os06g05870	Os06g0152000	494	none	1.04	-0.11	0.45	0.573837	0.024342	0.042381	0.71	0.067658	0.05	0.907043	2.37	0.069743	0.1	0.613508	-0.32	0.414559	0.45	0.042381
black	Os.7229.1.S1_at	AK059269.1	erwinia induced protein 2, putative, expressed	LOC_Os02g50210	Os02g0734900	915	none	0.81	0.7	0.25	1e-06	0.000312	0.000353	0.5	0.003139	0.63	0.021153	1.29	0.000357	0.79	3.8e-05	0.61	0.00164	0.25	0.000353
black	Os.7260.1.S1_x_at	AK106915.1	OsMan05 - Endo-Beta-Mannanase, expressed	LOC_Os03g61280	Os03g0828500	372	none	-0.36	-1.97	-1.27	2.2e-05	0.088396	0.0381	-0.92	0.088923	0.09	0.800479	-0.26	0.167133	-1.87	0.010036	-2.07	0.009518	-1.27	0.0381
black	Os.7329.1.S1_s_at	AY341827.1	AP2 domain containing protein, expressed	LOC_Os08g42550	Os08g0537900	970	AP2-EREBP	4.1	1.06	1.49	0.002295	0	0.00654	2.9	0.016521	3.99	0.020122	5.41	0.000239	0.76	0.000415	1.36	0.080921	1.49	0.00654
black	Os.7337.1.S2_at	AK109892.1	expressed protein	LOC_Os12g32650	Os12g0511300	357	none	0.9	0.45	0.47	0.104677	0.000153	0.025	1.05	0.117374	0.8	0.014367	0.85	0.004777	0.11	0.727632	0.79	0.061469	0.47	0.025
black	Os.7337.2.S1_at	AK065947.1	NB-ARC domain containing protein, expressed	LOC_Os12g32660	Os12g0511400	592	none	0.62	0.21	0.13	0.144765	0.011782	0.278409	0.9	0.121046	0.19	0.649882	0.76	0.023212	0	0.992585	0.43	0.080906	0.13	0.278409
black	Os.7403.1.S1_at	AK069195.1	thioredoxin, putative, expressed	LOC_Os04g44830	Os04g0530600	429	none	1.76	0.69	-0.73	0.044378	5.4e-05	0.002285	2.44	0.015021	1.97	0.096634	0.86	0.028624	0.32	0.010932	1.06	0.089687	-0.73	0.002285
black	Os.7468.1.S1_at	AK104088.1	DNA binding protein, putative, expressed	LOC_Os06g48700	Os06g0700500	817	none	1.34	0.65	0.36	0.008831	9.5e-05	0.294474	1.75	0.000252	0.7	0.10811	1.58	0.011536	0.79	0.015555	0.51	0.051324	0.36	0.294474
black	Os.7473.1.S1_at	CF313824	transposon protein, putative, Mutator sub-class, expressed	LOC_Os06g11440	none	291	none	0.43	1.24	0.42	0.022704	0.152828	0.099443	1.45	0.013306	-0.67	0.064668	0.5	0.377017	0.15	0.229485	2.34	0.003131	0.42	0.099443
black	Os.7497.1.S1_at	AK060301.1	microfibrillar-associated protein 1, putative, expressed	LOC_Os02g17870	none	345	none	0.27	0.15	0.93	0.166401	0.037326	1.2e-05	0.25	0.012269	0.07	0.469042	0.49	0.018075	0.3	0.025408	0.01	0.965857	0.93	1.2e-05
black	Os.7519.1.A1_x_at	AK059957.1	RNA recognition motif containing protein, putative, expressed	LOC_Os01g31810	Os01g0502800	378	none	0.67	1.09	1.03	0.001398	0.041488	0.000875	0.9	0.006862	-0.38	0.333215	1.48	0.061686	0.59	9.3e-05	1.6	0.032827	1.03	0.000875
black	Os.7523.1.S1_at	AB079636.1	HMG1/2, putative, expressed	LOC_Os02g44930	Os02g0670400	846	none	0.84	1.18	0.6	8.8e-05	0.000119	0.007717	0.78	0.003642	0.36	0.034867	1.39	0.008509	1.56	0.00191	0.81	0.030645	0.6	0.007717
black	Os.7839.1.S1_at	CA764242	peptidase family C78 domain containing protein, expressed	LOC_Os12g18760	Os12g0285500	610	none	0.98	0.19	-0.14	0.21098	0	0.03285	0.89	0.015304	0.97	0.001359	1.1	0.016986	0.37	0.020992	0.02	0.820386	-0.14	0.03285
black	Os.7840.1.S1_at	AK066832.1	SSRP1-like FACT complex subunit, putative, expressed	LOC_Os01g08970	Os01g0184900	505	none	0.42	0.47	1.33	0.041325	1.3e-05	0.0001	0.35	0.03047	0.37	0.041446	0.55	0.020731	0.8	0.004506	0.15	0.29895	1.33	0.0001
black	Os.7853.1.S1_at	AK067900.1	expressed protein	LOC_Os01g58459	Os01g0798100	567	none	0.82	1.97	0.81	0.009511	0.146432	0.079997	0.43	0.173282	-1.19	0.006882	3.2	0.052367	2.76	0.057595	1.17	0.186353	0.81	0.079997
black	Os.7881.1.S1_a_at	AK060788.1	frigida, putative, expressed	LOC_Os09g07360	Os09g0248200	578	none	0.19	0.24	1.22	0.012753	0.429123	0.000377	0.41	0.038428	-0.33	0.227523	0.49	0.106905	0.26	0.075561	0.21	0.141303	1.22	0.000377
black	Os.7928.1.S1_at	AK069854.1	nuclear transcription factor Y subunit, putative, expressed	LOC_Os03g48970	Os03g0696300	653	CCAAT	1.59	1.52	1	9e-06	0.000229	0.003371	1.4	0.001589	0.71	0.296052	2.66	0.013611	1.56	0.003714	1.48	0.016416	1	0.003371
black	Os.7957.1.S1_at	AK102281.1	dual specificity protein phosphatase, putative, expressed	LOC_Os02g48840	Os02g0720300	961	none	1.13	0.72	1.88	0.000152	9e-06	1.7e-05	0.73	0.0078	0.94	0.02701	1.73	0.000219	0.74	0.034422	0.7	0.015124	1.88	1.7e-05
black	Os.8023.1.S1_at	AK100470.1	tetratricopeptide repeat domain containing protein, expressed	LOC_Os03g22140	Os03g0340700	651	none	0.8	0.23	-0.79	0.314619	2e-06	7e-05	0.52	0.002465	1.2	0.002962	0.67	0.004052	0.76	0.000134	-0.29	0.035644	-0.79	7e-05
black	Os.8030.1.S1_at	AK064216.1	protein kinase domain containing protein, expressed	LOC_Os09g19700	Os09g0361100	804	none	0.44	-0.03	0.06	0.760396	0.000367	0.517861	0.17	0.339864	0.74	7.7e-05	0.42	0.045971	-0.16	0.212582	0.09	0.338574	0.06	0.517861
black	Os.8114.1.A1_x_at	AK099926.1	glycosyl hydrolases family 17, putative, expressed	LOC_Os03g51240	Os03g0722500	951	none	3.23	1.05	1.38	0.001389	2.6e-05	0.013358	1.47	0.0053	4.06	0.014404	4.17	0.030781	0.75	0.006425	1.35	0.003333	1.38	0.013358
black	Os.8114.3.S1_at	AK066848.1	tetratricopeptide repeat containing protein, putative, expressed	LOC_Os07g03070	Os07g0122400	234	none	0.35	0.23	0.7	0.003245	0.005173	0.004525	0.45	0.086766	0.27	0.246146	0.33	0.015992	0.2	0.168293	0.26	0.031688	0.7	0.004525
black	Os.8406.1.S1_at	AK102812.1	exo70 exocyst complex subunit domain containing protein, expressed	LOC_Os02g30230	Os02g0505400	64	none	0.41	-0.41	-0.04	0.003714	5e-06	0.638862	0.28	0.001094	0.42	0.07231	0.54	0.003015	-0.46	0.002806	-0.36	0.175553	-0.04	0.638862
black	Os.8464.1.A1_at	BI810127	Leucine Rich Repeat family protein, expressed	LOC_Os05g12140	Os05g0212200	799	none	1.02	0.81	0.97	0.034585	5e-06	0.001418	0.96	0.07363	0.92	0.001899	1.19	0.038101	1.43	0.001469	0.19	0.127271	0.97	0.001418
black	Os.8494.1.S1_at	CB632966	F-box protein family, AtFBL4, putative, expressed	LOC_Os10g05800	Os10g0148800	260	none	0.55	0.23	0.58	0.324033	0.08447	0.003986	0.72	0.062107	0.48	0.501964	0.45	0.191091	0.28	0.220265	0.19	0.605	0.58	0.003986
black	Os.8667.1.S1_at	AK072560.1	KH domain-containing protein, putative, expressed	LOC_Os05g40290	Os05g0481500	960	none	1.26	0.1	1	0.562441	1e-06	0.013656	0.85	0.002262	1.56	0.029902	1.38	0.001142	0.11	0.613615	0.1	0.779235	1	0.013656
black	Os.8717.1.S1_at	AK072816.1	ARABIDILLO-1, putative, expressed	LOC_Os10g41360	Os10g0563200	991	none	1.36	0.86	1.13	1e-06	0.000773	0.000841	0.82	0.001795	2.37	0.000308	0.88	0.005118	0.91	0.000158	0.8	0.002157	1.13	0.000841
black	Os.8753.2.S1_at	AK067455.1	expressed protein	LOC_Os12g22760	Os12g0416500	424	none	0.56	1.64	1.07	0.000707	0.185128	0.00493	1.28	0.017625	-0.99	0.025168	1.38	0.121208	1.72	0.030689	1.56	0.049105	1.07	0.00493
black	Os.8789.1.S1_at	AK064971.1	C2 domain containing protein, putative, expressed	LOC_Os08g44850	Os08g0562600	482	none	-1.64	-0.53	-1.19	0.446484	3.5e-05	0.024754	-1.28	0.000861	-1.66	0.036626	-1.99	0.00532	-1.66	0.036484	0.6	0.347523	-1.19	0.024754
black	Os.8794.1.S1_at	AK058395.1	IPP transferase, putative, expressed	LOC_Os01g73760	Os01g0968700	825	none	1.01	0.68	0.85	0.009069	0.003607	0.028121	1.52	0.015728	-0.42	0.144543	1.94	0.022806	0.7	0.015363	0.65	0.107048	0.85	0.028121
black	Os.12221.1.S1_at	U57639.1	AWPM-19-like membrane family protein, putative, expressed	LOC_Os07g24000	Os07g0422100	656	none	2.6	1.38	2.14	0.150386	0.009573	0.038249	0.1	0.769576	4.33	0.038401	3.36	0.036458	0.05	0.927834	2.71	0.08466	2.14	0.038249
black	Os.8837.1.S1_at	AK065397.1	homeodomain, putative, expressed	LOC_Os02g33770	Os02g0542400	317	none	0.8	-0.47	0.1	0.136358	0.123743	0.23014	1.32	0.377022	1.14	0.276336	-0.05	0.72042	-1.04	0.008782	0.09	0.771427	0.1	0.23014
black	Os.8941.1.S1_at	AK103176.1	ZOS6-08 - C2H2 zinc finger protein, expressed	LOC_Os06g47840	Os06g0693500	188	none	0.17	0.74	1.51	0.000111	0.266332	0.005893	0.57	0.134387	0.11	0.743639	-0.19	0.146182	0.75	0.001604	0.74	0.002612	1.51	0.005893
black	Os.8958.1.S1_x_at	AK066864.1	phospholipid-transporting ATPase 3, putative, expressed	LOC_Os10g27220	Os10g0412000	511	none	0.85	0.04	-0.64	0.739066	2.3e-05	0.007665	1.52	0.00401	0.43	0.016582	0.58	0.005607	-0.1	0.240474	0.19	0.125816	-0.64	0.007665
black	Os.9010.3.S1_x_at	AK064097.1	KAP-2, putative, expressed	LOC_Os03g63920	none	356	none	0.17	0.88	1.61	4.5e-05	0.407544	0.0016	0.15	0.679102	-0.27	0.498942	0.64	0.135895	0.93	0.010486	0.84	0.001666	1.61	0.0016
black	Os.9021.2.S1_at	AK121600.1	OsFBL21 - F-box domain and LRR containing protein, expressed	LOC_Os05g05800	Os05g0150500	585	none	0.68	0.27	0	0.037786	0.000248	0.98274	0.89	0.011471	0.68	0.003582	0.49	0.102184	0.48	0.034594	0.05	0.430564	0	0.98274
black	Os.9084.1.S1_at	AK059983.1	emp24/gp25L/p24 family protein, putative, expressed	LOC_Os03g53310	Os03g0744800	481	none	0.48	0.2	-0.22	0.077507	0.00133	0.013112	0.26	0.040432	0.15	0.543738	1.02	0.001504	-0.04	0.533466	0.44	0.008746	-0.22	0.013112
black	Os.9124.1.S1_at	AK067170.1	DNA binding protein, putative, expressed	LOC_Os02g07880	Os02g0175500	358	none	0.6	-0.25	-0.62	0.025547	0.000883	0.018866	0.69	0.009467	0.39	0.057171	0.73	0.009244	-0.27	0.013771	-0.23	0.151496	-0.62	0.018866
black	Os.9126.1.S2_at	AK120922.1	expressed protein	LOC_Os12g42380	Os12g0618400	677	none	0.34	0.4	0.55	0.029809	0.324048	0.022442	1.23	0.001414	-0.92	0.112494	0.72	0.281042	0.06	0.655869	0.73	0.044839	0.55	0.022442
black	Os.9391.1.S2_at	AK072407.1	expressed protein	LOC_Os08g28690	Os08g0374200	746	none	0.18	0.24	0.19	0.006343	0.190722	0.056044	0.35	0.030299	-0.44	0.074587	0.64	0.007493	0.19	0.031915	0.3	0.020557	0.19	0.056044
black	Os.9403.1.S1_s_at	CF332012	nuclear transport factor 2, putative, expressed	LOC_Os04g43150	Os04g0510500	987	none	0.95	0.86	0.53	1.8e-05	1e-06	0.017275	0.88	0.007772	0.69	0.002467	1.28	0.006942	0.95	0.003085	0.78	0.005638	0.53	0.017275
black	Os.9419.1.S1_at	CA767339	retrotransposon protein, putative, unclassified, expressed	LOC_Os07g09510	Os07g0192900	291	none	0.08	0.19	0.11	0.189893	0.242614	0.260113	0.02	0.386608	0.1	0.619517	0.13	0.281263	-0.12	0.373846	0.5	0.087716	0.11	0.260113
black	Os.9461.1.S1_at	AK120068.1	puromycin-sensitive aminopeptidase, putative, expressed	LOC_Os08g30810	Os08g0398700	853	none	1.02	-0.1	0.06	0.385976	1.6e-05	0.064328	0.43	0.003916	1.69	8e-06	0.95	0.005718	-0.39	0.003845	0.19	0.002168	0.06	0.064328
black	Os.9545.1.S1_at	AK100935.1	alpha-soluble NSF attachment protein, putative, expressed	LOC_Os08g18110	Os08g0282400	1027	none	0.58	0.32	0.07	1e-06	0	0.134727	0.36	0.002241	0.72	0.001218	0.67	0.004324	0.27	0.009623	0.36	0.002491	0.07	0.134727
black	Os.9618.1.S1_at	AK106305.1	PHD finger family protein, putative, expressed	LOC_Os04g59510	Os04g0691700	418	none	0.84	0.43	0.37	0.136647	0.004906	0.046879	1.06	0.002262	-0.1	0.661393	1.57	0.104788	0.59	0.2357	0.26	0.287992	0.37	0.046879
black	Os.9642.1.S1_at	AK071176.1	zinc finger protein, putative, expressed	LOC_Os03g49730	Os03g0704200	604	none	0.56	1.29	0.61	0.01088	0.031794	0.078375	1.21	0.00981	-0.08	0.795997	0.56	0.116289	0.34	0.256975	2.23	0.002719	0.61	0.078375
black	Os.9655.1.S1_s_at	AU085925	SWIRM domain containing protein, expressed	LOC_Os12g07730	Os12g0176700	481	MYB-related	0.3	0.1	0.18	0.214853	0.135343	0.03139	0.75	0.003633	-0.36	0.043936	0.52	0.075034	0.01	0.854954	0.19	0.232579	0.18	0.03139
black	Os.9729.3.S1_a_at	AK062140.1	expressed protein	LOC_Os06g01680	Os06g0105900	646	none	0.68	-0.12	-0.19	0.218739	1e-06	0.275085	0.52	0.003637	1.03	0.021487	0.51	0.047266	-0.2	0.088655	-0.04	0.812161	-0.19	0.275085
black	Os.9769.1.S1_at	AK068681.1	aldose 1-epimerase, putative, expressed	LOC_Os09g15820	Os09g0327400	951	none	-1.33	-1.54	-0.28	0.001046	0	0.127151	-1.15	0.007448	-1.6	0.001244	-1.25	0.063989	-1.09	0.012142	-1.99	0.030759	-0.28	0.127151
black	Os.9803.1.S1_a_at	AK105125.1	la domain containing protein, expressed	LOC_Os01g55170	Os01g0756400	896	none	0.72	0.06	1	0.492351	5e-06	0.001618	0.99	0.023717	0.44	0.04221	0.74	0.030714	0.19	0.037362	-0.06	0.031231	1	0.001618
black	Os.9804.1.S1_at	AK071675.1	expressed protein	LOC_Os06g42430	Os06g0630300	383	none	0.41	0.83	1.01	0.000146	0.065934	0.000917	0.38	0.054436	0	0.99871	0.85	0.057288	0.73	0.020955	0.92	0.008405	1.01	0.000917
black	Os.9870.1.S1_at	AK109447.1	PHD finger protein, putative, expressed	LOC_Os07g41740	Os07g0608400	786	Alfin-like	-0.58	-0.88	-0.12	0.000109	0.006808	0.094753	0.06	0.196445	-1.46	0.005571	-0.35	0.091628	-0.72	0.049666	-1.04	0.003458	-0.12	0.094753
black	Os.9944.1.S1_at	AK063657.1	PHD finger protein, putative, expressed	LOC_Os04g36730	Os04g0444900	529	Alfin-like	-0.44	-0.81	0.29	0.00025	0.025512	0.161591	0.29	0.073013	-0.82	0.153242	-0.77	0.004257	-0.94	0.052437	-0.67	0.022349	0.29	0.161591
black	Os.9976.1.S1_at	AK062190.1	expressed protein	LOC_Os06g33180	Os06g0523100	903	none	-1.16	-0.78	-1.3	0.005508	3e-06	7e-06	-0.65	0.005882	-1.94	0.006136	-0.9	0.003325	-1.2	0.001099	-0.36	0.315815	-1.3	7e-06
black	Os.9979.1.S1_at	AK120392.1	expressed protein	LOC_Os09g22440	Os09g0392000	233	none	0.21	0.27	0.57	0.003531	0.153155	0.0753	0.18	0.195531	-0.19	0.203823	0.64	0.002557	0.18	0.083688	0.36	0.015329	0.57	0.0753
black	Os.50307.1.S1_at	AK120640.1	60S ribosomal protein L18a-1, putative, expressed	LOC_Os05g49020	Os05g0564800	350	none	0.28	0.65	2.12	0	0.041468	4.9e-05	0.13	0.115647	0.12	0.352604	0.59	0.009322	0.75	1.7e-05	0.55	0.000588	2.12	4.9e-05
black	OsAffx.10404.1.S1_at	9631.m06265	SAM domain containing protein, putative, expressed	LOC_Os03g63320	Os03g0850300	613	none	-0.57	-0.06	0.08	0.634751	0.000992	0.520463	-0.49	0.099432	-0.72	0.140201	-0.5	0.006548	-0.14	0.566725	0.01	0.96324	0.08	0.520463
black	OsAffx.10482.2.S1_at	9631.m03375	expressed protein	LOC_Os03g35340	none	524	none	0.45	0.24	0.02	0.09615	0.008253	0.771278	0.81	0.000579	0	0.998259	0.53	0.040672	0.47	0.022346	0	0.994535	0.02	0.771278
black	OsAffx.11114.1.S1_at	9629.m01898	pectinesterase, putative, expressed	LOC_Os01g19440	Os01g0300100	867	none	-1.55	0.12	0.02	0.422183	0	0.870111	-1.78	0.001337	-1.68	0.00059	-1.18	0.000451	0.08	0.740426	0.15	0.330045	0.02	0.870111
black	OsAffx.11213.1.S1_at	9629.m02552	OsWAK7 - OsWAK receptor-like protein kinase, expressed	LOC_Os01g26270	Os01g0364800	573	none	0.31	0.35	0.76	0.031446	0.127602	0.02268	0.42	0.399976	0.28	0.248153	0.23	0.21769	0.23	0.253912	0.48	0.12748	0.76	0.02268
black	OsAffx.11248.1.S1_at	9629.m02766	expressed protein	LOC_Os01g28830	Os01g0385200	601	none	-1.61	0.21	-0.42	0.258139	0.000267	0.009137	-1.78	0.066371	-1.98	7.8e-05	-1.07	0.188364	0.18	0.506497	0.24	0.494259	-0.42	0.009137
black	OsAffx.11534.1.S1_x_at	9629.m04795	Protein kinase domain containing protein, expressed	LOC_Os01g49614	none	890	none	-1.56	-2.5	-1.14	0.00015	0.004442	0.008899	-0.89	0.028439	-3.32	0.000832	-0.48	0.095902	-2.22	0.007759	-2.78	0.00351	-1.14	0.008899
black	OsAffx.11613.1.S1_at	9629.m05429	AMP-binding enzyme, putative, expressed	LOC_Os01g55590	Os01g0761300	260	none	0.58	-0.17	0.21	0.479363	0.011705	0.211188	0.54	0.09405	0.19	0.299265	1.01	0.001975	0.23	0.226333	-0.57	0.117153	0.21	0.211188
black	OsAffx.11843.1.S1_at	9629.m07307	Leucine Rich Repeat family protein, expressed	LOC_Os01g73750	Os01g0968600	751	none	0.79	0.31	0.2	0.102139	0.00028	0.262625	0.83	0.044497	0.84	0.020405	0.71	0.127645	0.1	0.747109	0.52	0.056033	0.2	0.262625
black	OsAffx.11943.1.S1_s_at	9630.m00815	expressed protein	LOC_Os02g09050	Os02g0182850	387	none	0.84	0.18	1.15	0.112609	0.001109	0.001102	0.79	0.029956	1	0.051379	0.74	0.015498	0.07	0.337932	0.29	0.217802	1.15	0.001102
black	OsAffx.11957.1.S1_x_at	9630.m00867	expressed protein	LOC_Os02g09520	Os02g0188300	367	none	-0.97	0.51	0.39	0.200449	2.1e-05	0.051111	-1.28	0.007412	-0.48	0.17146	-1.16	0.019953	0.62	0.06198	0.4	0.088811	0.39	0.051111
black	OsAffx.12146.1.S1_at	9630.m02046	ABC-2 type transporter family protein, expressed	LOC_Os02g21340	none	870	none	-3.2	0.19	-1.18	0.391232	0.00012	0.003238	-2.1	0.005346	-5.26	0.00091	-2.25	0.001651	-0.16	0.522717	0.53	0.193225	-1.18	0.003238
black	OsAffx.12327.1.S1_at	9630.m03142	expressed protein	LOC_Os02g33100	none	795	none	-1.25	0.19	-0.01	0.311984	1e-06	0.956821	-1.4	0.002223	-1.19	0.03086	-1.16	0.024169	0.58	0.001827	-0.2	0.511096	-0.01	0.956821
black	OsAffx.12335.1.S1_at	9630.m03197	expressed protein	LOC_Os02g33650	none	767	none	-1.08	0.16	0.31	0.213161	1e-06	0.20207	-0.91	0.051146	-1.22	0.022003	-1.13	0.005067	0.26	0.129355	0.06	0.66068	0.31	0.20207
black	OsAffx.12393.1.S1_x_at	9630.m03664	expressed protein	LOC_Os02g38170	Os02g0595200	976	none	-2.05	-0.39	-0.27	0.107879	0	0.188672	-2.02	0.004505	-2.07	0.000976	-2.06	0.001325	-0.11	0.635681	-0.68	0.018856	-0.27	0.188672
black	OsAffx.12419.1.S1_at	9630.m03836	enhancer of rudimentary protein, putative, expressed	LOC_Os02g39830	Os02g0611450	129	none	0.07	-0.53	-0.15	0.047674	0.658178	0.238087	0.52	0.012267	-0.12	0.300236	-0.19	0.372144	-1.15	0.005401	0.08	0.39285	-0.15	0.238087
black	OsAffx.12504.1.S1_at	9630.m04388	zinc finger family protein, putative, expressed	LOC_Os02g45240	Os02g0674700	460	none	0.12	0.41	1.13	0.000348	0.319009	0.001162	0	0.967158	0.09	0.592256	0.28	0.016314	0.57	0.008322	0.26	0.051845	1.13	0.001162
black	OsAffx.12569.1.S1_at	9630.m04883	plastocyanin-like domain containing protein, putative, expressed	LOC_Os02g49850	Os02g0731400	454	none	0.27	0.55	0.04	0.051684	0.017604	0.890885	0.46	0.041316	0.16	0.186311	0.17	0.529574	0.18	0.448252	0.91	0.123846	0.04	0.890885
black	OsAffx.12667.1.S1_x_at	9630.m05606	expressed protein	LOC_Os02g56500	Os02g0809500	174	none	1.28	0.94	0.07	0.029921	5.9e-05	0.447342	0.8	0.007078	1.6	0.02886	1.45	0.052951	0.91	0.290461	0.97	0.07881	0.07	0.447342
black	Os.13960.1.S1_a_at	AK103064.1	leucine rich repeat domain containing protein, putative, expressed	LOC_Os01g73560	Os01g0966400	440	none	0.83	0.18	2.1	0.669692	0.011318	0.004612	1.2	0.077028	0.26	0.569483	1.02	0.001207	0.79	0.192146	-0.42	0.129195	2.1	0.004612
black	OsAffx.12769.1.S1_at	9631.m00705	expressed protein	LOC_Os03g07700	Os03g0173100	492	none	-0.53	0.07	-0.02	0.620604	0.009578	0.915044	-0.59	0.086676	-0.56	0.330606	-0.45	0.228332	-0.04	0.862222	0.17	0.390617	-0.02	0.915044
black	OsAffx.12817.1.S1_at	9631.m01005	NB-ARC/LRR disease resistance protein, putative, expressed	LOC_Os03g10910	Os03g0207100	521	none	-0.94	0.02	0.03	0.962915	0.00033	0.933782	-1.16	0.081532	-0.9	0.007191	-0.77	0.122066	0.09	0.868731	-0.06	0.924414	0.03	0.933782
black	OsAffx.13021.1.S1_s_at	9631.m02467	HIT zinc finger domain containing protein, expressed	LOC_Os03g25260	Os03g0367800	425	none	-0.01	0.56	0.63	0.031048	0.972597	0.061047	1.09	0.00924	-0.75	0.233347	-0.39	0.209803	0.89	0.007699	0.23	0.428308	0.63	0.061047
black	OsAffx.13117.1.S1_at	9631.m02934	expressed protein	LOC_Os03g30020	none	625	none	-0.87	-0.04	0.17	0.718158	3.6e-05	0.388921	-1.2	0.018435	-0.87	0.019104	-0.54	0.020107	0.14	0.23551	-0.21	0.01755	0.17	0.388921
black	OsAffx.13299.1.S1_at	9631.m04045	exportin-7-A, putative, expressed	LOC_Os03g42050	Os03g0616700	716	none	0.42	0.08	-0.08	0.679835	0.029708	0.542375	0.87	0.007134	-0.34	0.111516	0.72	0.112845	0.16	0.390564	0	0.992125	-0.08	0.542375
black	OsAffx.13323.1.S1_at	9631.m04178	zinc finger, C3HC4 type domain containing protein, expressed	LOC_Os03g43360	Os03g0632800	722	none	1.05	0.36	-0.4	0.001571	9.4e-05	0.023375	0.59	0.16625	1.15	0.000824	1.39	0.029622	0.3	0.086263	0.43	0.024633	-0.4	0.023375
black	OsAffx.13431.1.S1_at	9631.m04885	OsFBDUF16 - F-box and DUF domain containing protein, expressed	LOC_Os03g50050	Os03g0708200	747	none	1.14	-0.46	0.59	0.015527	1e-06	0.003343	0.84	0.000218	1.56	0.012619	1.02	0.011882	-0.34	0.049431	-0.58	0.149878	0.59	0.003343
black	OsAffx.13482.1.S1_at	9631.m05285	expressed protein	LOC_Os03g53845	none	599	none	-1.05	0.06	-0.04	0.778249	8e-06	0.869623	-1.13	0.023235	-1.46	0.002261	-0.56	0.088189	-0.23	0.294623	0.35	0.384368	-0.04	0.869623
black	OsAffx.13923.2.S1_at	9632.m02074	expressed protein	LOC_Os04g22440	none	474	none	-1.04	-0.1	-0.45	0.651154	0.00016	0.082815	-1.79	0.003072	-0.5	0.027526	-0.83	0.021572	-0.45	0.065887	0.25	0.119706	-0.45	0.082815
black	OsAffx.14021.1.S1_at	9632.m02712	hypothetical protein	LOC_Os04g28710	Os04g0355700	609	none	-0.69	0.08	0.3	0.346867	9e-06	0.024936	-0.77	0.00939	-0.58	0.024005	-0.71	0.028349	0.05	0.611956	0.11	0.365854	0.3	0.024936
black	OsAffx.14248.1.S1_at	9632.m04112	expressed protein	LOC_Os04g42970	Os04g0508700	547	none	-1.05	0.09	0.5	0.781321	3e-06	0.008408	-0.91	0.00779	-1.04	0.001649	-1.19	0.047344	-0.3	0.408655	0.48	0.162811	0.5	0.008408
black	OsAffx.14250.1.S1_at	9632.m04122	enzyme of the cupin superfamily protein, putative, expressed	LOC_Os04g43060	Os04g0509400	224	none	-1.2	-0.84	0.51	0.036397	0.010239	0.030307	-0.04	0.649762	-3.12	0.00616	-0.43	0.303684	-0.28	0.38588	-1.41	0.121833	0.51	0.030307
black	OsAffx.14276.1.S1_at	9632.m04372	cysteine-rich repeat secretory protein precursor, putative, expressed	LOC_Os04g45460	Os04g0537800	513	none	0.24	0.42	0.97	0.001402	0.222236	0.017765	0.39	0.146234	-0.38	0.020604	0.72	0.00152	0.3	0.195107	0.54	0.001018	0.97	0.017765
black	OsAffx.14339.1.S1_at	9632.m04781	tRNA-splicing endonuclease positive effector-related, putative, expressed	LOC_Os04g49270	Os04g0582000	682	none	0.85	2.58	0.69	1.7e-05	0.005566	0.012943	1.51	0.010957	0.17	0.505588	0.86	0.013331	1.97	0.01686	3.19	0.003198	0.69	0.012943
black	OsAffx.14351.1.S1_x_at	9632.m04844	expressed protein	LOC_Os04g49880	none	502	none	-0.6	0.02	0.32	0.877226	0.000139	0.17405	-0.92	0.043968	-0.39	0.021057	-0.48	0.031355	-0.18	0.542522	0.23	0.097236	0.32	0.17405
black	OsAffx.14519.1.S1_at	9633.m00226	transporter, putative, expressed	LOC_Os05g03070	Os05g0121900	313	none	1.61	0.66	0.16	0.024948	0.000156	0.276052	0.69	0.026487	1.75	0.022137	2.38	0.034456	0.72	0.080149	0.6	0.26648	0.16	0.276052
black	OsAffx.14700.1.S1_at	9633.m01309	expressed protein	LOC_Os05g14890	none	705	none	1.06	0.22	0.71	0.374186	2.5e-05	0.005587	1.63	0.00529	1.05	0.055368	0.5	0.049455	0.21	0.141064	0.24	0.396108	0.71	0.005587
black	OsAffx.14728.1.S1_at	9633.m01456	expressed protein	LOC_Os05g16320	Os05g0252400	574	none	0.88	0.36	0.93	0.30713	0.001119	0.017861	1.48	0.017567	0.64	0.198825	0.51	0.261548	0.19	0.475515	0.54	0.208517	0.93	0.017861
black	OsAffx.14749.1.S1_at	9633.m01635	retrotransposon protein, putative, Ty3-gypsy subclass, expressed	LOC_Os05g18190	none	181	none	-0.3	0.01	-0.04	0.920194	0.068482	0.742402	-0.49	0.106131	0.24	0.291728	-0.66	0.140133	0.02	0.90285	0	0.982383	-0.04	0.742402
black	OsAffx.15202.1.S1_at	9633.m04897	helix-loop-helix DNA-binding protein, putative, expressed	LOC_Os05g51820	Os05g0597000	474	bHLH	-0.58	-0.02	0.03	0.890697	0.000987	0.856142	-0.72	0.029221	-0.81	0.00194	-0.22	0.396072	0.35	0.043834	-0.39	0.067336	0.03	0.856142
black	OsAffx.15351.1.S1_at	9634.m01002	OsFBX191 - F-box domain containing protein, expressed	LOC_Os06g10290	none	186	none	0.8	-0.06	0	0.802103	0.112646	0.991596	0.85	0.039648	1.34	0.423077	0.2	0.662219	-0.42	0.260993	0.31	0.409797	0	0.991596
black	OsAffx.15389.1.S1_at	9634.m01226	CSLA3 - cellulose synthase-like family A; mannan synthase, expressed	LOC_Os06g12460	Os06g0230100	244	none	-0.89	-0.43	-0.45	0.453083	0.142397	0.387406	1.14	0.158762	-3.54	0.005463	-0.26	0.289409	0.41	0.278538	-1.26	0.20352	-0.45	0.387406
black	OsAffx.15508.1.S1_at	9634.m01938	MYB family transcription factor, putative, expressed	LOC_Os06g19980	Os06g0303700	439	MYB-related	0.26	0.45	0.84	0.026984	0.467755	0.03718	0.98	0.016492	-0.75	0.190434	0.56	0.01288	0.6	0.094383	0.3	0.110164	0.84	0.03718
black	OsAffx.15622.1.S1_at	9634.m02595	retrotransposon protein, putative, unclassified, expressed	LOC_Os06g26210	none	526	none	-2.05	-0.23	0.3	0.511417	1e-06	0.485196	-1.75	0.048889	-2.42	0.000298	-1.98	0.006066	-0.21	0.73681	-0.25	0.53731	0.3	0.485196
black	OsAffx.15660.1.S1_at	9634.m02814	expressed protein	LOC_Os06g29370	Os06g0488500	717	none	-1.36	-0.61	0.07	0.00017	0	0.623069	-1.51	0.001996	-1.58	0.00056	-0.99	0.000716	-0.71	0.00135	-0.5	0.0209	0.07	0.623069
black	OsAffx.15686.1.S1_at	9634.m02971	expressed protein	LOC_Os06g30820	Os06g0503600	677	none	0.62	0.78	1.22	0.002453	0.009271	0.0055	1.01	0.02457	0.3	0.452908	0.54	0.1894	1.14	0.00039	0.42	0.036649	1.22	0.0055
black	OsAffx.15695.1.S1_x_at	9639.m01523	expressed protein	LOC_Os11g16710	none	582	none	-0.47	-0.19	-0.06	0.286224	0.000463	0.745205	-0.69	0.01627	-0.33	0.308338	-0.41	0.036922	-0.41	0.153232	0.02	0.725072	-0.06	0.745205
black	OsAffx.15787.3.S1_at	9634.m03515	expressed protein	LOC_Os06g36940	Os06g0565300	769	none	0.93	1.16	1.86	0.003868	0.02207	0.000892	-0.41	0.182365	1.45	0.006946	1.76	0.141812	1.72	0.005655	0.6	0.111472	1.86	0.000892
black	OsAffx.15878.1.S1_at	9634.m04006	LGC1, putative, expressed	LOC_Os06g41580	Os06g0620500	621	none	-0.84	-0.38	0.26	0.094869	0.002329	0.16434	-0.36	0.373993	-1.57	0.001478	-0.59	0.215915	-0.54	0.20473	-0.21	0.504277	0.26	0.16434
black	OsAffx.15935.1.S1_at	9634.m04397	DEFL27 - Defensin and Defensin-like DEFL family	LOC_Os06g45320	none	925	none	0.34	0.3	1.14	0.329421	0.383408	0.001946	1.48	0.018603	-1.56	0.01173	1.11	0.052265	0.13	0.729587	0.48	0.456448	1.14	0.001946
black	OsAffx.15946.1.S1_x_at	9634.m04485	expressed protein	LOC_Os06g46120	Os06g0673300	889	none	0.34	0.37	0.52	0.026465	0.129006	0.005656	0.81	0.018265	-0.45	0.173874	0.66	0.052191	0.56	0.034153	0.18	0.411963	0.52	0.005656
black	OsAffx.16140.1.S1_at	9635.m00716	expressed protein	LOC_Os07g07670	Os07g0173100	455	none	-1.64	-0.43	0.3	0.212804	4.3e-05	0.067698	-2.14	0.000679	-1.68	0.122398	-1.11	0.009931	0.08	0.784869	-0.93	0.002704	0.3	0.067698
black	OsAffx.16163.1.S1_at	9635.m00864	peptidyl-prolyl cis-trans isomerase, FKBP-type, putative, expressed	LOC_Os07g09040	none	534	none	-1.14	0.26	-0.2	0.024105	0.00808	0.328444	-1.1	0.008828	-2.18	0.039528	-0.13	0.8542	0.24	0.189388	0.28	0.196753	-0.2	0.328444
black	OsAffx.16231.1.S1_at	9635.m01245	expressed protein	LOC_Os07g12670	none	543	none	-0.71	0.13	0	0.461166	0.003309	0.992539	-0.44	0.228905	-1.06	0.114005	-0.62	0.163182	0.34	0.344668	-0.07	0.70026	0	0.992539
black	OsAffx.16302.1.S1_at	9635.m01708	expressed protein	LOC_Os07g17000	none	405	none	-0.38	0.16	-0.04	0.327765	0.00955	0.809158	-0.66	0.088281	-0.34	0.165166	-0.15	0.428655	0.02	0.863736	0.31	0.399536	-0.04	0.809158
black	OsAffx.16322.1.S1_at	9635.m01839	lectin-like receptor kinase, putative, expressed	LOC_Os07g18240	Os07g0283125	895	none	-2.45	0.22	-0.37	0.327792	0.000208	0.09007	-0.65	0.289369	-3	0.05604	-3.7	0.010582	0.11	0.715586	0.32	0.434115	-0.37	0.09007
black	OsAffx.16572.4.S1_at	9633.m03702	expressed protein	LOC_Os05g39750	none	930	none	-2.29	0.69	-0.18	0.019678	0	0.248802	-2.06	0.002303	-2.79	0.00033	-2.01	0.01323	0.97	0.066881	0.41	0.413958	-0.18	0.248802
black	OsAffx.16702.1.S1_at	9635.m04386	transcription elongation factor 1, putative, expressed	LOC_Os07g43730	Os07g0631100	373	none	0.55	1	0.33	0.00152	0.113019	0.267388	0.71	0.294783	-0.45	0.322878	1.39	0.041501	1.03	0.064003	0.98	0.045655	0.33	0.267388
black	OsAffx.16742.1.S1_at	9635.m04751	expressed protein	LOC_Os07g47170	Os07g0667700	554	none	-0.39	-0.03	0.1	0.782579	4.1e-05	0.630902	-0.39	0.039193	-0.4	0.061511	-0.37	0.028832	0.03	0.843914	-0.09	0.610151	0.1	0.630902
black	OsAffx.16757.1.S1_at	9635.m04835	expressed protein	LOC_Os07g47940	none	266	none	0.15	-0.19	-0.41	0.611108	0.540136	0.322497	1.07	0.011211	-0.6	0.031552	-0.03	0.932582	0.58	0.108772	-0.97	0.163854	-0.41	0.322497
black	OsAffx.16883.1.S1_x_at	9636.m00714	transferase family protein, putative, expressed	LOC_Os08g07730	Os08g0174300	593	none	-1.67	-0.26	-0.04	0.225239	0	0.737661	-2.08	0.000688	-1.48	0.03281	-1.44	0.008977	0.08	0.074496	-0.6	0.058797	-0.04	0.737661
black	OsAffx.17275.1.S1_at	9636.m03167	UNE2, putative, expressed	LOC_Os08g31700	Os08g0410500	637	none	-1.52	0.38	0.24	0.244103	9.4e-05	0.328504	-2.35	0.035547	-0.83	0.080593	-1.38	0.034514	0.34	0.563821	0.42	0.123146	0.24	0.328504
black	OsAffx.17301.1.S1_x_at	NM_188946.1	expressed protein	LOC_Os08g32720	none	311	none	-1.04	0.12	-0.69	0.801283	0.00109	0.013315	-1.53	0.022775	-0.64	0.048794	-0.95	0.102825	1.01	0.009328	-0.77	0.373121	-0.69	0.013315
black	OsAffx.17350.1.S1_at	9636.m03597	expressed protein	LOC_Os08g35770	none	480	none	0.47	0.91	-0.11	0.03869	0.00104	0.38365	0.63	0.021264	0.57	0.057394	0.2	0.37902	0.16	0.459706	1.66	0.000292	-0.11	0.38365
black	OsAffx.17462.1.S1_at	9636.m04235	expressed protein	LOC_Os08g41680	Os08g0528601	690	none	0.72	0.41	0.22	0.039649	0.000883	0.164484	0.89	0.004973	0.41	0.247945	0.85	0.001256	0.73	0.064167	0.1	0.675922	0.22	0.164484
black	OsAffx.17484.1.S1_x_at	9636.m04369	expressed protein	LOC_Os08g42940	Os08g0542300	587	none	1.63	0	1.02	0.994803	3.5e-05	0.033555	2.54	0.000321	0.84	0.066117	1.52	0.011658	0.77	0.006249	-0.76	0.028502	1.02	0.033555
black	OsAffx.17507.1.S1_at	9636.m04475	carrier, putative, expressed	LOC_Os08g43950	Os08g0553400	246	none	0.18	-0.44	0.45	0.036552	0.686815	0.1751	-0.06	0.934091	0.09	0.877401	0.52	0.375005	-0.47	0.006379	-0.41	0.356673	0.45	0.1751
black	OsAffx.17552.1.S1_at	9637.m00183	expressed protein	LOC_Os09g03390	none	196	none	-0.47	-0.61	0.29	0.01814	0.06499	0.427653	-0.14	0.689153	-0.96	0.08923	-0.32	0.425947	-0.48	0.199854	-0.73	0.102514	0.29	0.427653
black	OsAffx.17638.1.S1_at	9637.m00829	expressed protein	LOC_Os09g10690	Os09g0278700	862	none	-1.81	-0.29	0.09	0.555161	0	0.710578	-2.17	0.001716	-1.52	0.002809	-1.74	0.013574	-0.71	0.464769	0.14	0.51759	0.09	0.710578
black	Os.5565.1.S1_at	AK111689.1	RNA-binding motif protein, putative, expressed	LOC_Os07g18050	Os07g0281000	586	C3H	0.81	0.21	2.07	0.469336	0.000193	0.000864	1.03	0.007133	0.96	0.002009	0.45	0.187885	0.59	0.001081	-0.17	0.446034	2.07	0.000864
black	OsAffx.17826.1.S1_at	9637.m01847	cyclin, putative, expressed	LOC_Os09g21450	Os09g0382300	757	none	-1.76	-0.19	-0.58	0.374874	0	0.007687	-2.3	0.003586	-1.91	0.002432	-1.06	0.0044	0.28	0.205214	-0.66	0.023637	-0.58	0.007687
black	OsAffx.18095.1.S1_x_at	9638.m00184	expressed protein	LOC_Os10g02780	Os10g0117200	898	none	-2.91	0.45	-0.45	0.128062	0	0.007218	-3.74	5.2e-05	-3.39	0.001031	-1.59	0.008163	0.05	0.73499	0.85	0.042684	-0.45	0.007218
black	OsAffx.18131.3.S1_at	9638.m00366	expressed protein	LOC_Os10g04570	Os10g0135100	328	none	0.17	-0.23	0.15	0.466628	0.69261	0.376544	1.52	0.062373	-1.52	0.070293	0.53	0.010208	-0.36	0.192002	-0.09	0.802838	0.15	0.376544
black	OsAffx.18211.1.S1_x_at	9638.m00962	expressed protein	LOC_Os10g10860	none	436	none	-0.76	-0.04	0.16	0.715105	0.000144	0.645803	-1.23	0.011353	-0.44	0.221615	-0.59	0.019675	-0.1	0.210667	0.02	0.902038	0.16	0.645803
black	OsAffx.18474.1.S1_at	9638.m02710	retrotransposon protein, putative, unclassified, expressed	LOC_Os10g31370	Os10g0451500	384	none	0.51	0.12	-0.24	0.579767	0.001511	0.165888	0.51	0.196045	0.47	0.045994	0.56	0.086917	-0.24	0.421267	0.48	0.201808	-0.24	0.165888
black	OsAffx.18503.1.S1_at	9638.m02926	expressed protein	LOC_Os10g33450	Os10g0474000	586	none	0.65	0.62	-0.31	0.001293	0.007524	0.192355	0.16	0.623822	1.2	0.004806	0.59	0.055491	0.47	0.045947	0.78	0.019409	-0.31	0.192355
black	OsAffx.18684.1.S1_at	9639.m00446	RING-H2 finger protein, putative, expressed	LOC_Os11g05300	Os11g0150450	777	none	1.37	0.22	0.26	0.222305	0.000863	0.219142	1.68	0.082705	0.95	0.06164	1.48	0.098565	-0.06	0.525799	0.51	0.171045	0.26	0.219142
black	OsAffx.18706.1.S1_at	9633.m00870	expressed protein	LOC_Os05g09590	none	280	none	-0.46	0.22	-0.55	0.253858	0.063862	0.001455	-0.88	0.06439	0.1	0.851321	-0.61	0.106056	0.14	0.645732	0.3	0.295731	-0.55	0.001455
black	OsAffx.18790.1.S1_at	9639.m01027	dirigent, putative, expressed	LOC_Os11g10850	Os11g0214900	797	none	-3.17	0.48	-0.42	0.035873	0.000561	0.200141	-1.88	0.126311	-5.57	0.000935	-2.06	0.036007	0.61	0.043424	0.35	0.35537	-0.42	0.200141
black	OsAffx.18823.1.S1_at	9639.m01226	VQ domain containing protein, putative, expressed	LOC_Os11g12790	Os11g0235900	880	none	-1.09	-0.36	0.52	0.034016	0.000137	0.146144	-0.99	0.000938	-1.47	0.049849	-0.81	0.119087	-0.48	0.01879	-0.24	0.417639	0.52	0.146144
black	OsAffx.18839.1.S1_at	9639.m01289	NBS-LRR disease resistance protein, putative, expressed	LOC_Os11g13940	Os11g0243750	435	none	0.62	0.1	0.24	0.601426	0.00502	0.340464	0.94	0.055695	0.27	0.390919	0.67	0.031131	0.05	0.735438	0.15	0.630421	0.24	0.340464
black	OsAffx.18867.1.S1_at	9639.m01442	conserved hypothetical protein	LOC_Os11g15530	none	408	none	0.29	0.8	1.41	0.005108	0.321425	0.001195	-0.63	0.181002	1.38	0.019785	0.13	0.681438	1.1	0.013965	0.49	0.18545	1.41	0.001195
black	Os.11141.1.S1_at	AK067906.1	no apical meristem protein, putative, expressed	LOC_Os08g42400	Os08g0535800	890	NAC	-0.82	-0.92	-0.25	0.000928	0.000146	0.52669	-0.43	0.017384	-1.31	0.007055	-0.72	0.001719	-1.15	0.006638	-0.69	0.066463	-0.25	0.52669
black	OsAffx.19155.1.S1_at	9639.m03108	expressed protein	LOC_Os11g34470	none	556	none	0.6	0.1	0.28	0.528596	0.002281	0.095568	0.84	0.036928	0.5	0.203018	0.45	0.132324	-0.02	0.94694	0.21	0.300952	0.28	0.095568
black	OsAffx.19451.3.S1_x_at	9630.m01212	F-box family protein, putative, expressed	LOC_Os02g13190	none	1015	none	-3.44	-3.28	-1.14	1e-06	1e-06	0.037813	-2.48	0.000373	-4.21	0.017446	-3.62	0.017017	-3.33	0.001836	-3.23	0.00639	-1.14	0.037813
black	OsAffx.19461.2.S1_at	9639.m00229	RNA binding protein, putative, expressed	LOC_Os11g03220	Os11g0125700	551	none	-1.21	0.18	0.04	0.327763	2.2e-05	0.793212	-1.4	0.04048	-1.33	0.005519	-0.89	0.18472	0.26	0.239628	0.1	0.782218	0.04	0.793212
black	OsAffx.19498.1.S1_at	9640.m00405	expressed protein	LOC_Os12g04870	none	96	none	-0.66	0.41	-0.67	0.028055	0.0012	0.042529	-0.63	0.172358	-0.5	0.141494	-0.86	0.020176	0.58	0.009845	0.24	0.451629	-0.67	0.042529
black	OsAffx.19743.1.S1_at	9640.m01903	expressed protein	LOC_Os12g19270	Os12g0289900	69	none	0.39	-0.1	0.16	0.551818	0.042056	0.28538	0.48	0.205337	-0.03	0.906599	0.73	0.009473	0.03	0.90662	-0.23	0.495523	0.16	0.28538
black	OsAffx.19745.1.S1_at	9640.m01906	AGC_AGC_other_NDRh_TRCd.4 - ACG kinases include homologs to PKA, PKG and PKC, expressed	LOC_Os12g19290	Os12g0290100	265	none	1.35	0.52	-0.04	0.161152	2.9e-05	0.770899	1.78	0.011361	0.75	0.032007	1.52	0.007108	1.11	0.007432	-0.08	0.671241	-0.04	0.770899
black	OsAffx.19965.1.S1_at	9640.m03322	expressed protein	LOC_Os12g34400	none	915	none	1.15	0.92	-0.2	3.4e-05	2.8e-05	0.36343	1.59	0.006609	0.72	0.078171	1.14	3e-05	0.75	0.009799	1.09	0.026687	-0.2	0.36343
black	OsAffx.20021.1.S1_at	9640.m03806	expressed protein	LOC_Os12g39060	none	279	none	-0.48	0.15	-0.08	0.304873	0.013187	0.835339	-0.71	0.133116	-0.15	0.659387	-0.58	0.084503	0.07	0.7784	0.23	0.300312	-0.08	0.835339
black	OsAffx.20232.1.S1_at	9638.m03076	ulp1 protease family, C-terminal catalytic domain containing protein, expressed	LOC_Os10g34880	Os10g0490300	253	none	0.56	-0.25	-0.53	0.325694	0.0045	0.199863	0.64	0.052384	0.28	0.334364	0.77	0.192015	-0.36	0.030069	-0.14	0.802338	-0.53	0.199863
black	OsAffx.20281.1.S1_at	9638.m02781	GATA zinc finger domain containing protein, expressed	LOC_Os10g32070	Os10g0458800	577	C2C2-GATA	-0.72	-0.24	0.1	0.097212	0.000599	0.611359	-0.52	0.083576	-1.21	0.033163	-0.44	0.19306	-0.29	0.180152	-0.18	0.477459	0.1	0.611359
black	OsAffx.20743.1.S1_at	NM_194874.1	retrotransposon protein, putative, unclassified, expressed	LOC_Os10g06100	none	579	none	0.51	0.41	0.78	0.029118	0.000864	0.046743	0.42	0.105549	0.69	0.039135	0.41	0.211103	0.29	0.224161	0.53	0.089495	0.78	0.046743
black	Os.23384.1.A1_at	AY341847.1	WRKY88, expressed	LOC_Os07g40570	Os07g0596900	344	WRKY	0.62	0.59	-0.63	0.018499	0.024844	0.006415	0.32	0.015059	0.36	0.480777	1.2	0.006846	0.16	0.223058	1.02	0.003308	-0.63	0.006415
black	OsAffx.21337.1.S1_x_at	NM_192881.1	expressed protein	LOC_Os01g43570	Os01g0625100	609	none	-1.57	-0.3	-0.15	0.064405	0.000106	0.069442	-2.31	0.000304	-1.4	0.043382	-0.99	0.023627	-0.34	0.229531	-0.26	0.301058	-0.15	0.069442
black	OsAffx.21802.1.S1_at	NM_190232.1	inactive receptor kinase At1g27190 precursor, putative, expressed	LOC_Os01g66820	Os01g0892300	674	none	-1.14	-0.36	0.07	0.183319	2.7e-05	0.787708	-0.56	0.007882	-1.41	0.015243	-1.47	0.002642	-0.64	0.130371	-0.07	0.879711	0.07	0.787708
black	OsAffx.22429.1.S1_at	9635.m01275	expressed protein	LOC_Os07g12940	none	731	none	-0.66	-0.19	-0.18	0.296842	0.000192	0.431085	-0.58	0.121764	-0.84	0.025705	-0.56	0.046521	-0.31	0.041325	-0.07	0.84926	-0.18	0.431085
black	OsAffx.22439.1.S1_at	9635.m01198	expressed protein	LOC_Os07g12220	Os07g0223700	862	none	-0.55	-0.28	-0.52	0.027632	0	0.015201	-0.66	0.007927	-0.48	0.030915	-0.53	0.014124	-0.18	0.153391	-0.38	0.063006	-0.52	0.015201
black	Os.23030.1.S1_at	AK060509.1	no apical meristem protein, putative, expressed	LOC_Os09g33490	Os09g0509100	875	NAC	-1.35	-2.25	-2.25	1.2e-05	0.001332	0.00444	-0.63	0.027409	-2.51	0.001008	-0.9	0.029563	-2.1	0.003012	-2.4	0.012394	-2.25	0.00444
black	OsAffx.22655.1.S1_at	NM_185020.1	arv1, putative, expressed	LOC_Os03g57090	Os03g0784300	575	none	0.44	0.75	0.87	0.002608	0.003521	0.015383	0.36	0.084608	0.09	0.588911	0.87	0.022613	0.47	0.044814	1.03	0.004367	0.87	0.015383
black	OsAffx.22708.5.S1_at	NM_184756.1	retrotransposon protein, putative, unclassified	LOC_Os03g36970	none	500	none	0.22	0.5	-0.02	0.034056	0.045831	0.860471	0.02	0.915409	0.25	0.377908	0.4	0.008919	0.25	0.462257	0.75	0.064053	-0.02	0.860471
black	OsAffx.23709.1.S1_at	9629.m04638	hypothetical protein	LOC_Os01g48230	Os01g0673100	40	none	0.1	-0.44	-1.02	0.197101	0.695776	0.092668	0.76	0.042757	-0.5	0.171036	0.03	0.952772	-0.91	0.054096	0.04	0.876753	-1.02	0.092668
black	OsAffx.23809.3.S1_at	9629.m05528	expressed protein	LOC_Os01g56500	Os01g0771600	807	none	-1.14	0.22	0.43	0.270489	9.6e-05	0.073481	-0.58	0.189519	-1.72	0.007416	-1.11	0.010313	0.19	0.440009	0.25	0.486342	0.43	0.073481
black	OsAffx.23844.1.S1_s_at	NM_190940.1	bZIP transcription factor domain containing protein, expressed	LOC_Os01g58760	Os01g0801901	817	bZIP	-1.61	-0.81	-0.19	0.068715	0.001481	0.180791	-0.6	0.158434	-3.33	0.000578	-0.91	0.00632	-0.12	0.648671	-1.49	0.020383	-0.19	0.180791
black	OsAffx.23951.3.S1_x_at	9629.m06664	expressed protein	LOC_Os01g67100	Os01g0896300	693	none	1.42	-0.66	-0.34	0.001767	0.002239	0.087701	0.76	0.178835	2.26	0.009165	1.23	0.0446	-0.59	0.003971	-0.73	0.0819	-0.34	0.087701
black	OsAffx.23954.1.S1_at	9629.m06685	expressed protein	LOC_Os01g67300	Os01g0898400	428	none	0.38	0.36	-0.04	0.142031	0.198919	0.834837	0.39	0.182898	-0.44	0.322394	1.18	0.000105	0.18	0.56102	0.53	0.208876	-0.04	0.834837
black	OsAffx.23963.1.S1_x_at	9629.m06738	vacuolar protein sorting-associated protein 53, putative, expressed	LOC_Os01g67880	Os01g0906200	730	none	0.26	0.28	-0.38	0.129123	0.221143	0.04805	0.67	0.020062	-0.59	0.048806	0.68	0.060922	0.4	0.175886	0.17	0.560914	-0.38	0.04805
black	OsAffx.24074.1.S1_at	9630.m00213	expressed protein	LOC_Os02g02970	Os02g0122100	604	none	1.06	-0.26	0.93	0.535212	0.010956	0.086997	0.13	0.768383	1.33	0.045586	1.73	0.043991	-0.88	0.091073	0.36	0.597922	0.93	0.086997
black	OsAffx.24118.1.S1_x_at	9630.m00515	RNA polymerase Rpb1, domain 2 family protein, expressed	LOC_Os02g05880	none	743	none	0.19	0.28	0.23	0.041731	0.46446	0.111951	0.51	0.018354	-0.53	0.062949	0.59	0.035209	0.4	0.141479	0.16	0.335443	0.23	0.111951
black	OsAffx.24238.1.S1_s_at	9630.m01287	retrotransposon protein, putative, Ty1-copia subclass, expressed	LOC_Os02g13910	none	653	none	-1.24	0.01	-0.21	0.972055	0.004822	0.167495	-0.83	0.000303	-2.02	0.052243	-0.87	0.003091	-0.13	0.306823	0.15	0.79179	-0.21	0.167495
black	OsAffx.24425.1.S1_at	9630.m02434	histone H3, putative, expressed	LOC_Os02g25910	Os02g0457100	386	none	-0.97	0.02	-0.04	0.93069	0.000338	0.84128	-1.56	0.0034	-0.51	0.251879	-0.84	0.074774	-0.18	0.661962	0.22	0.448494	-0.04	0.84128
black	OsAffx.24464.1.S1_at	9630.m02637	expressed protein	LOC_Os02g27740	Os02g0478500	455	none	0.28	1.17	1.44	0.002863	0.648312	0.074286	1.91	0.006107	-1.56	0.175504	0.49	0.222423	1.05	0.039314	1.28	0.002885	1.44	0.074286
black	OsAffx.24534.1.S1_at	9630.m03056	expressed protein	LOC_Os02g32280	Os02g0522700	908	none	1.56	1.05	1.27	0.012001	0.000637	0.01932	1.95	0.033899	0.19	0.734524	2.55	0.006904	0.91	0.111806	1.2	0.142025	1.27	0.01932
black	OsAffx.24616.1.S1_at	9630.m03595	expressed protein	LOC_Os02g37550	Os02g0588000	481	none	-0.31	-0.18	-0.31	0.134841	0.061023	0.350295	-0.19	0.293527	-0.18	0.501567	-0.54	0.067925	-0.09	0.662226	-0.27	0.117971	-0.31	0.350295
black	OsAffx.24637.5.S1_x_at	9630.m03724	protein phosphatase 2C containing protein, expressed	LOC_Os02g38804	Os02g0600033	614	none	0.73	0.71	-0.04	0.032725	0.050727	0.823223	1.17	0.08731	-0.71	0.085379	1.72	0.072253	0.38	0.228314	1.05	0.139646	-0.04	0.823223
black	OsAffx.24967.2.S1_at	9631.m00401	expressed protein	LOC_Os03g04850	none	618	none	-0.75	-0.1	-0.22	0.616236	9.5e-05	0.358174	-0.83	0.051623	-0.6	0.165559	-0.81	0.034174	-0.41	0.095222	0.2	0.411156	-0.22	0.358174
black	OsAffx.24974.1.S1_x_at	9631.m00436	GATA zinc finger domain containing protein, expressed	LOC_Os03g05160	Os03g0145200	191	C2C2-GATA	-0.39	-0.28	-1.11	0.428232	0.062523	0.034877	-0.7	0.057929	0.09	0.649326	-0.55	0.065742	-0.1	0.791152	-0.46	0.075937	-1.11	0.034877
black	Os.22665.1.S1_at	AK110678.1	START domain containing protein, expressed	LOC_Os03g01890	Os03g0109400	617	HB	0.59	0.42	4.51	0.373022	0.062601	0.002137	0.86	0.09337	-0.2	0.420407	1.1	0.036947	0.89	0.074032	-0.05	0.855553	4.51	0.002137
black	OsAffx.25121.1.S1_at	9631.m01705	white-brown complex homolog protein, putative, expressed	LOC_Os03g17370	Os03g0282100	688	none	-1.99	-0.42	-0.34	0.025266	1e-06	0.088334	-2.9	0.000303	-2.08	4.1e-05	-1	0.046489	-0.1	0.440864	-0.74	0.017681	-0.34	0.088334
black	OsAffx.25199.1.S1_at	9631.m02295	expressed protein	LOC_Os03g22960	Os03g0353000	729	none	1.15	2.7	1.92	0	0.00031	0.014065	1.85	0.002313	1.02	0.063789	0.59	0.151593	2.83	0.000309	2.57	0.00509	1.92	0.014065
black	OsAffx.25425.1.S1_at	9631.m03732	dof zinc finger domain containing protein, putative, expressed	LOC_Os03g38870	Os03g0585600	546	C2C2-Dof	-1.03	-0.04	-0.38	0.874558	0.000299	0.09486	-1.62	0.001414	-1	0.136116	-0.46	0.302745	0.01	0.98514	-0.09	0.766147	-0.38	0.09486
black	OsAffx.25574.2.S1_x_at	9631.m04482	acetyltransferase, GNAT family, putative, expressed	LOC_Os03g46200	Os03g0664800	482	none	-0.96	-0.24	-0.17	0.386327	8.4e-05	0.456409	-1.37	0.002855	-0.62	0.001025	-0.9	0.0214	-0.02	0.928402	-0.45	0.128361	-0.17	0.456409
black	OsAffx.2584.1.S1_at	9630.m01115	nuclear ribonuclease Z, putative, expressed	LOC_Os02g12290	Os02g0214300	349	none	0.14	0.42	0.13	0.036412	0.431204	0.473791	-0.07	0.811798	0.04	0.922573	0.45	0.049413	0.57	0.052573	0.27	0.113851	0.13	0.473791
black	OsAffx.26114.1.S1_at	9632.m02176	helix-loop-helix DNA-binding domain containing protein, expressed	LOC_Os04g23440	Os04g0300600	768	bHLH	-2.75	1.25	-0.82	0.013604	0.000104	0.103112	-2.33	0.05695	-3.92	0.022915	-2.01	0.011025	1.76	0.034924	0.74	0.149625	-0.82	0.103112
black	OsAffx.26271.1.S1_at	9632.m03005	OsFBX131 - F-box domain containing protein, expressed	LOC_Os04g31580	Os04g0385100	498	none	1.24	0.24	-0.39	0.089707	0.025607	0.051892	1.63	0.284466	1.98	0.126281	0.11	0.722812	0	0.999276	0.48	0.073615	-0.39	0.051892
black	OsAffx.26329.1.S1_at	9632.m03328	expressed protein	LOC_Os04g34620	Os04g0423700	474	none	1.06	1.14	0.48	0.012513	0.021848	0.142494	2.05	0.012216	0.02	0.944822	1.09	0.002256	1.4	0.014822	0.89	0.019319	0.48	0.142494
black	OsAffx.26381.1.S1_at	9632.m03679	DUF593 domain containing protein, expressed	LOC_Os04g38920	Os04g0463200	756	none	-1.58	-0.01	-0.14	0.953425	1e-06	0.437333	-2.09	0.000232	-1.19	0.059666	-1.46	0.004833	0.24	0.094441	-0.27	0.333495	-0.14	0.437333
black	OsAffx.26425.1.S1_at	9632.m04010	expressed protein	LOC_Os04g42050	none	952	none	-1.64	-0.12	-0.55	0.240556	0	0.080253	-1.52	0.002083	-1.85	0.000199	-1.55	0.001686	0.07	0.559048	-0.31	0.090328	-0.55	0.080253
black	OsAffx.26623.1.S1_at	9632.m05433	expressed protein	LOC_Os04g55810	Os04g0652500	660	none	1.26	0.1	0.2	0.585346	1e-06	0.445921	1.26	0.014804	1.11	0.009459	1.4	0.002511	0.15	0.216377	0.06	0.760217	0.2	0.445921
black	OsAffx.26695.1.S1_at	9633.m00177	transferase family protein, putative, expressed	LOC_Os05g02590	Os05g0116800	947	none	-2.32	0.26	-0.83	0.19758	1e-05	0.005587	-1.75	0.000522	-3.17	0.005793	-2.04	0.000519	0.02	0.919906	0.49	0.081173	-0.83	0.005587
black	Os.27039.1.S1_at	AK065518.1	WRKY30, expressed	LOC_Os08g38990	Os08g0499300	874	WRKY	1.51	1.49	-0.27	1.5e-05	4.7e-05	0.227285	1.36	0.127532	2.04	0.00322	1.14	0.003647	1.58	0.0039	1.4	0.009217	-0.27	0.227285
black	OsAffx.26729.1.S1_at	9633.m00382	expressed protein	LOC_Os05g04540	Os05g0136100	716	none	-1.36	-0.39	-0.27	0.01344	1e-06	0.179831	-0.97	0.02265	-1.94	0.019919	-1.17	0.005615	-0.43	0.143432	-0.34	0.087532	-0.27	0.179831
black	OsAffx.26738.1.S1_at	9633.m00435	expressed protein	LOC_Os05g05040	Os05g0142200	827	none	-2.38	-0.1	0.2	0.879247	0.002873	0.433465	-0.8	0.018574	-4.34	0.003676	-2.02	0.013287	0.24	0.404839	-0.43	0.72124	0.2	0.433465
black	OsAffx.26828.1.S1_x_at	9633.m00987	expressed protein	LOC_Os05g11240	Os05g0202200	392	none	-0.47	-0.12	0.33	0.463605	0.001824	0.121422	-0.56	0.172888	-0.46	0.061952	-0.39	0.034326	0.02	0.94224	-0.26	0.121988	0.33	0.121422
black	OsAffx.26869.1.S1_at	9633.m01185	expressed protein	LOC_Os05g13680	Os05g0223900	555	none	-0.73	0.18	-0.29	0.533364	2.8e-05	0.300892	-0.79	0.085939	-0.7	0.032188	-0.7	0.008452	0.35	0.495669	0.01	0.968175	-0.29	0.300892
black	OsAffx.26892.1.S1_at	9633.m01297	expressed protein	LOC_Os05g14770	Os05g0237600	922	none	-0.85	-0.41	-0.27	0.009916	1.5e-05	0.37866	-0.5	0.169409	-0.87	0.032158	-1.18	0.009933	-0.33	0.207172	-0.49	0.093804	-0.27	0.37866
black	OsAffx.27013.1.S1_at	9633.m02316	hypothetical protein	LOC_Os05g25710	none	487	none	0.18	0.38	1.76	0.019401	0.308915	0.001552	0.05	0.721711	0.67	0.06719	-0.2	0.230782	0.56	0.06805	0.21	0.345438	1.76	0.001552
black	OsAffx.27058.1.S1_at	9633.m02594	expressed protein	LOC_Os05g28360	Os05g0351400	549	none	-0.99	-0.04	-0.33	0.81573	7.9e-05	0.166272	-1.79	0.000512	-0.66	0.002878	-0.51	0.037588	0.27	0.10401	-0.35	0.282871	-0.33	0.166272
black	OsAffx.27265.1.S1_at	9633.m03818	expressed protein	LOC_Os05g40830	none	810	none	-0.98	-0.5	-0.3	0.036587	7.4e-05	0.221233	-1.29	0.01338	-0.71	0.098955	-0.95	0.000425	-0.38	0.073312	-0.63	0.106753	-0.3	0.221233
black	OsAffx.27462.1.S1_at	9634.m00452	transferase family protein, putative, expressed	LOC_Os06g05300	Os06g0145300	783	none	-1.09	-0.61	-0.58	0.002348	6e-06	0.084145	-1.5	0.027901	-0.99	0.021056	-0.79	0.0088	-0.56	0.069926	-0.66	0.021578	-0.58	0.084145
black	OsAffx.27508.78.S1_s_at	AK106331.1	MYB family transcription factor, putative, expressed	LOC_Os08g05510	Os08g0151000	846	MYB-related	0.88	0.42	1.22	0.03879	0	0.001577	0.79	0.000608	1.1	0.002734	0.73	0.000385	0.58	0.03275	0.26	0.142636	1.22	0.001577
black	OsAffx.27578.1.S1_at	9634.m01182	mTERF family protein, expressed	LOC_Os06g12050	none	452	mTERF	-0.71	0.35	-0.1	0.016821	0.00081	0.489757	-1	0.072531	-0.88	0.00063	-0.24	0.288233	0.42	0.063889	0.27	0.166681	-0.1	0.489757
black	Os.11915.1.S1_at	AK101787.1	annexin, putative, expressed	LOC_Os02g51750	Os02g0753800	974	none	2.14	1.64	2.04	0.000139	1.4e-05	0.003032	1.13	0.033181	2.29	7.9e-05	3.02	0.000477	1.59	0.009215	1.69	0.034017	2.04	0.003032
black	Os.18310.1.S1_at	AK069066.1	beta-galactosidase precursor, putative, expressed	LOC_Os08g43570	Os08g0549200	370	none	0.28	-0.44	2.04	0.042346	0.167482	0.001706	0.41	0.393315	0.35	0.321364	0.08	0.804196	-0.72	0.129673	-0.16	0.425571	2.04	0.001706
black	OsAffx.27698.1.S1_at	9634.m01823	cadmium tolerance factor, putative, expressed	LOC_Os06g18930	none	862	none	-1.49	-0.06	-0.32	0.682689	2.1e-05	0.18589	-1.94	0.000528	-1.3	0.096763	-1.24	0.000473	-0.06	0.829192	-0.07	0.748603	-0.32	0.18589
black	Os.47735.1.S1_at	AK108454.1	no apical meristem protein, putative, expressed	LOC_Os02g34970	Os02g0555300	965	NAC	4.93	0.09	2.52	0.833433	0	0.039107	4.6	0.000574	5.96	3.6e-05	4.24	1.8e-05	-0.89	0.081591	1.08	0.002902	2.52	0.039107
black	OsAffx.27913.1.S1_at	9634.m03130	avr9/Cf-9 rapidly elicited protein 194, putative, expressed	LOC_Os06g33390	Os06g0525200	756	none	-0.97	-0.13	-0.37	0.467511	2.1e-05	0.133229	-1.51	0.013981	-0.75	0.015621	-0.66	0.010529	-0.03	0.808198	-0.22	0.523663	-0.37	0.133229
black	OsAffx.28026.1.S1_at	9634.m03896	expressed protein	LOC_Os06g40590	Os06g0608100	862	none	1.37	0.58	0.73	0.068987	0.000375	0.021906	0.77	0.144969	2.43	0.003064	0.92	0.203163	1	0.020283	0.16	0.337885	0.73	0.021906
black	OsAffx.28068.1.S1_x_at	9634.m04124	OsPOP14 - Putative Prolyl Oligopeptidase homologue, expressed	LOC_Os06g42730	Os06g0633900	573	none	-0.13	0.74	-0.04	0.030689	0.81687	0.829929	0.29	0.340943	-1.9	0.10728	1.22	0.06131	0.53	0.116778	0.96	0.080031	-0.04	0.829929
black	OsAffx.28130.1.S1_at	9634.m04483	hypothetical protein	LOC_Os06g46100	none	456	none	0.23	0.3	0.06	0.007285	0.127257	0.567636	0.52	0.215001	0.14	0.647464	0.05	0.66148	0.19	0.30199	0.42	0.051198	0.06	0.567636
black	OsAffx.28175.1.S1_at	9634.m04744	expressed protein	LOC_Os06g48740	none	480	none	-0.56	-0.11	-0.35	0.53573	0.02155	0.077444	-1.14	0.020904	-0.27	0.274728	-0.26	0.664633	-0.47	0.186755	0.24	0.139248	-0.35	0.077444
black	OsAffx.28231.1.S1_at	NM_194112.1	3-5 exonuclease domain-containing protein, putative, expressed	LOC_Os07g02170	none	417	none	-0.63	-0.02	-0.11	0.937595	0.001029	0.642995	-1.03	0.016483	-0.08	0.760633	-0.78	0.014003	-0.04	0.85074	0.01	0.983908	-0.11	0.642995
black	OsAffx.28461.1.S1_at	9635.m01543	expressed protein	LOC_Os07g15500	Os07g0258800	481	none	1.2	-0.13	0.26	0.608204	0.000485	0.079602	1.65	0.000552	0.45	0.164113	1.5	0.000991	0.18	0.494484	-0.44	0.083443	0.26	0.079602
black	OsAffx.28696.1.S1_x_at	9635.m03078	expressed protein	LOC_Os07g31410	none	953	none	-1.88	-0.13	0.17	0.518098	0	0.48576	-1.75	0.029689	-2.26	0.002203	-1.64	0.009438	-0.12	0.593541	-0.13	0.748465	0.17	0.48576
black	OsAffx.28791.1.S1_at	9635.m03680	expressed protein	LOC_Os07g37156	Os07g0557700	790	none	-1.62	-0.11	-0.78	0.562373	0	0.001947	-1.59	0.006586	-1.75	0.009397	-1.52	0.009942	0.16	0.39492	-0.37	0.037751	-0.78	0.001947
black	OsAffx.29101.1.S1_at	9636.m00795	expressed protein	LOC_Os08g08440	none	825	none	-1.63	-1.13	0.86	0.047101	5e-06	0.006274	-1.41	0.006924	-1.84	0.028428	-1.63	6.3e-05	-0.22	0.089637	-2.04	0.00476	0.86	0.006274
black	OsAffx.29192.1.S1_at	9636.m01415	expressed protein	LOC_Os08g14220	Os08g0240600	933	none	1.73	-0.12	-0.43	0.467231	0	0.028452	1.3	0.023006	2.57	0.000284	1.31	0.016482	-0.4	0.083	0.15	0.406764	-0.43	0.028452
black	OsAffx.29220.1.S1_at	9636.m01566	expressed protein	LOC_Os08g15610	Os08g0255600	681	none	-1.14	-0.3	-0.23	0.042644	0.0001	0.217722	-1.64	0.0658	-0.83	0.054993	-0.96	0.013913	-0.34	0.109539	-0.26	0.312433	-0.23	0.217722
black	OsAffx.29291.1.S1_at	9636.m02042	hypothetical protein	LOC_Os08g20760	none	534	none	0.63	-0.02	0.88	0.911713	0.023101	0.010874	0.97	0.005443	0.62	0.046595	0.3	0.715632	-0.25	0.194554	0.21	0.534229	0.88	0.010874
black	OsAffx.2935.1.S1_at	9630.m03974	expressed protein	LOC_Os02g41610	Os02g0625900	680	none	1.56	-0.39	0.39	0.279324	0.001313	0.163331	1.97	0.006446	2.32	0.047323	0.4	0.572878	-0.1	0.547386	-0.68	0.30158	0.39	0.163331
black	OsAffx.29395.1.S1_at	9636.m02791	tesmin/TSO1-like CXC domain containing protein, expressed	LOC_Os08g28214	Os08g0369600	730	CPP	0.29	0.38	1.15	0.202247	0.381659	0.003993	0.84	0.054657	-0.77	0.020725	0.81	0.02092	0.5	0.268105	0.26	0.454168	1.15	0.003993
black	OsAffx.29396.1.S1_x_at	NM_193843.1	hypothetical protein	LOC_Os01g27410	none	641	none	-0.8	-0.21	0.16	0.195098	0.000332	0.37055	-1.09	0.058686	-0.71	0.077033	-0.6	0.057593	-0.11	0.697343	-0.32	0.149069	0.16	0.37055
black	OsAffx.29620.1.S1_at	9636.m04216	ubiquitin-associated protein, putative, expressed	LOC_Os08g41500	Os08g0526700	235	none	-0.23	0.47	0.55	0.063678	0.378706	0.051011	-1.29	0.028742	0.14	0.728999	0.45	0.278666	0.48	0.014451	0.46	0.110747	0.55	0.051011
black	OsAffx.29736.1.S1_at	9637.m00431	expressed protein	LOC_Os09g06750	Os09g0243000	205	none	-0.33	-0.03	-0.51	0.881204	0.059601	0.00935	-0.12	0.454216	-0.56	0.259917	-0.32	0.385011	-0.26	0.387262	0.2	0.413145	-0.51	0.00935
black	OsAffx.29752.1.S1_at	9637.m00536	expressed protein	LOC_Os09g07730	Os09g0251100	178	none	-0.16	-0.34	0.04	0.013448	0.229207	0.915289	0.05	0.824012	-0.1	0.651913	-0.43	0.122185	-0.3	0.269272	-0.37	0.047344	0.04	0.915289
black	Os.9086.1.S1_at	AK073446.1	homeobox domain containing protein, expressed	LOC_Os03g10210	Os03g0198600	982	HB	4.2	-0.25	4.14	0.28675	6e-06	0.003418	2.83	0.01521	5.89	5.2e-05	3.88	0.007739	-0.46	0.29749	-0.03	0.921574	4.14	0.003418
black	OsAffx.2980.1.S1_at	9630.m04525	expressed protein	LOC_Os02g46550	none	262	none	-0.47	0.1	-0.17	0.709283	0.045699	0.380401	-0.84	0.19658	-0.44	0.093764	-0.12	0.662509	0.48	0.405282	-0.27	0.215821	-0.17	0.380401
black	OsAffx.29868.1.S1_at	9630.m05123	peptide transporter like protein, putative, expressed	LOC_Os02g52060	Os02g0757400	622	none	-1.06	-0.14	-0.12	0.259197	6.9e-05	0.61549	-1.28	0.010493	-1.04	0.065835	-0.86	0.113818	-0.19	0.438472	-0.09	0.463054	-0.12	0.61549
black	OsAffx.29962.1.S1_at	9637.m01851	expressed protein	LOC_Os09g21490	none	471	none	-1.23	0.15	0.13	0.470729	0.0006	0.609471	-1.22	0.030913	-1.78	0.09143	-0.68	0.084239	0.56	0.044222	-0.26	0.402449	0.13	0.609471
black	OsAffx.29968.1.S1_s_at	9637.m01880	armadillo/beta-catenin repeat family protein, putative, expressed	LOC_Os09g21740	Os09g0386200	481	none	-0.27	-0.23	-1.92	0.329281	0.078267	0.000931	-0.31	0.0526	-0.17	0.686121	-0.32	0.070244	-0.17	0.345622	-0.29	0.448548	-1.92	0.000931
black	OsAffx.30098.1.S1_at	9637.m02707	core histone H2A/H2B/H3/H4, putative, expressed	LOC_Os09g30310	Os09g0480700	372	CCAAT	-0.22	-0.1	-0.93	0.676504	0.14456	0.004606	-0.4	0.117729	-0.28	0.092296	0.01	0.966649	0.23	0.041364	-0.44	0.305599	-0.93	0.004606
black	OsAffx.30126.2.S1_at	9637.m01290	expressed protein	LOC_Os09g15580	none	573	none	0.8	0.42	1.69	0.287335	0.07564	0.0058	0.87	0.004585	0.34	0.776728	1.19	0.132809	0.8	0.118975	0.03	0.935668	1.69	0.0058
black	OsAffx.30150.5.S1_s_at	AK108434.1	ER lumen protein retaining receptor containing protein, expressed	LOC_Os09g36370	Os09g0534200	682	none	0.32	0.31	0.41	0.000138	0.013688	0.00051	0.33	0.012875	-0.05	0.785647	0.67	0.001711	0.33	0.003225	0.29	0.070458	0.41	0.00051
black	OsAffx.3017.1.S1_x_at	9630.m04867	ACT domain-containing protein, putative, expressed	LOC_Os02g49690	Os02g0729500	547	none	-1.15	-0.81	0.1	0.004511	0.004849	0.586058	0.1	0.577526	-2.19	0.013173	-1.37	0.013528	-0.73	0.068658	-0.88	0.143022	0.1	0.586058
black	OsAffx.30257.1.S1_x_at	9638.m00255	cyclin-dependent kinase G-1, putative, expressed	LOC_Os10g03480	none	442	none	-0.64	0.14	0.48	0.353069	1.7e-05	0.005379	-0.5	0.045201	-0.66	0.003084	-0.76	0.01156	-0.06	0.595866	0.34	0.049605	0.48	0.005379
black	OsAffx.30337.1.S1_at	9638.m00711	hypothetical protein	LOC_Os10g08430	none	806	none	-1.23	0.22	-0.23	0.156237	2e-06	0.067059	-0.93	0.02616	-1.4	0.012812	-1.36	0.001016	0.23	0.408242	0.22	0.323788	-0.23	0.067059
black	OsAffx.30341.1.S1_x_at	9638.m00734	expressed protein	LOC_Os10g08640	Os10g0168100	457	none	0.57	0.61	0.28	0.074777	0.012939	0.124069	0.59	0.179028	-0.12	0.721281	1.23	0.036323	1.26	0.000954	-0.05	0.904058	0.28	0.124069
black	OsAffx.30566.1.S1_at	9638.m02381	expressed protein	LOC_Os10g28190	none	832	none	-0.69	-1.02	-0.38	0.00065	0.000222	0.085669	-0.46	0.157661	-0.77	0.147851	-0.85	0.004082	-0.94	0.054722	-1.1	0.030432	-0.38	0.085669
black	OsAffx.30655.1.S1_s_at	9638.m02927	alcohol oxidase, putative, expressed	LOC_Os10g33460	none	1000	none	-1.86	-0.51	-0.42	0.007283	0	0.024472	-2.24	0.001407	-1.96	0.001492	-1.4	0.006985	-0.17	0.376445	-0.84	0.01804	-0.42	0.024472
black	OsAffx.30673.1.S1_at	9638.m03062	GEM, putative, expressed	LOC_Os10g34730	Os10g0489000	330	none	-0.16	-0.61	-1.55	0.003872	0.472765	0.024845	-0.63	0.32111	0.08	0.766448	0.07	0.835143	-0.81	0.008882	-0.4	0.137544	-1.55	0.024845
black	OsAffx.30743.2.S1_x_at	9638.m03737	glycerol-3-phosphate acyltransferase 1, putative, expressed	LOC_Os10g41070	Os10g0560100	881	none	-1.32	0.05	-0.26	0.674612	0	0.30129	-1.45	0.000609	-1.57	0.000666	-0.94	0.005916	-0.06	0.781692	0.17	0.172397	-0.26	0.30129
black	OsAffx.30773.2.S1_x_at	9639.m00089	double-stranded RNA binding motif containing protein, expressed	LOC_Os11g01869	Os11g0109900	476	none	0.67	0.84	1.66	0.007542	0.013475	0.00896	0.73	0.005963	1.06	0.045287	0.23	0.069131	1.23	0.007746	0.46	0.07528	1.66	0.00896
black	Os.23760.1.S1_at	AK111527.1	homeobox domain containing protein, expressed	LOC_Os05g09630	Os05g0188600	566	HB	0.78	0.23	0.12	0.37774	0.003872	0.290464	1.08	0.00302	0.21	0.046193	1.05	0.003856	0.54	0.003221	-0.09	0.51555	0.12	0.290464
black	OsAffx.30957.1.S1_x_at	9639.m01256	cellulose synthase, putative, expressed	LOC_Os11g13650	none	888	none	-1.2	-0.21	-0.1	0.117555	0	0.511065	-1.51	0.001892	-1.08	0.000431	-0.99	0.012543	-0.17	0.34312	-0.25	0.2753	-0.1	0.511065
black	OsAffx.30971.1.S1_at	9639.m01312	OsDegp12 - Putative Deg protease homologue, expressed	LOC_Os11g14170	Os11g0246600	705	none	0.52	1.6	1.27	0.000155	0.004879	0.016515	0.9	0.000414	0.68	0.15026	-0.02	0.899789	0.98	0.002761	2.21	3e-06	1.27	0.016515
black	OsAffx.31173.1.S1_x_at	9639.m02518	lipase class 3 family protein, putative, expressed	LOC_Os11g27980	Os11g0468300	796	none	-1.16	-0.15	-0.24	0.355098	1e-06	0.11884	-1.52	0.006357	-1.31	0.002772	-0.66	0.000308	-0.1	0.720855	-0.2	0.285483	-0.24	0.11884
black	OsAffx.31263.1.S1_x_at	9639.m02932	acetyltransferase, GNAT family, putative, expressed	LOC_Os11g32280	Os11g0525800	769	none	0.54	0.37	-0.14	0.002097	0.000984	0.01866	0.46	0.03625	0.12	0.624866	1.03	0.008875	0.26	0.063911	0.48	0.022619	-0.14	0.01866
black	OsAffx.31288.1.S1_at	9639.m03058	hypothetical protein	LOC_Os11g34040	none	283	none	-0.63	-0.8	-0.34	0.014306	0.037807	0.091116	-1.46	0.050352	0.4	0.269578	-0.83	0.063856	-1.26	0.050695	-0.34	0.280888	-0.34	0.091116
black	OsAffx.31310.1.S1_at	9639.m03186	expressed protein	LOC_Os11g35425	none	287	none	0.07	0.85	0.57	0.00109	0.718387	0.005134	-0.49	0.129387	0.48	0.213833	0.23	0.318768	1.12	0.030093	0.59	0.110447	0.57	0.005134
black	OsAffx.31351.1.S1_at	9639.m03417	integral membrane protein DUF6 domain containing protein, expressed	LOC_Os11g37720	Os11g0588100	411	none	-1.42	0.62	0.37	0.003179	0.000186	0.114825	-2.32	0.00536	-1.31	0.069821	-0.64	0.026287	0.29	0.181847	0.95	0.011324	0.37	0.114825
black	OsAffx.31976.1.S1_at	9640.m03136	expressed protein	LOC_Os12g32290	Os12g0507700	184	none	1.8	1.17	0.03	0.114906	0.041243	0.925652	3.33	0.047643	-1.01	0.12011	3.08	0.056367	-0.62	0.114044	2.96	0.013984	0.03	0.925652
black	OsAffx.32122.1.S1_at	9640.m03956	zinc finger, C3HC4 type domain containing protein, expressed	LOC_Os12g40460	none	561	none	-1.36	0.04	-0.6	0.835548	0	0.032452	-1.71	0.006011	-1.63	0.004555	-0.74	0.017298	-0.22	0.246902	0.3	0.305478	-0.6	0.032452
black	OsAffx.32139.1.S1_at	9640.m04080	expressed protein	LOC_Os12g41640	Os12g0610100	641	none	-1.08	-0.38	-1.03	0.008536	0	0.274226	-1.21	0.000646	-0.89	0.008631	-1.14	0.002105	-0.48	0.085098	-0.27	0.06824	-1.03	0.274226
black	OsAffx.32160.1.S1_at	9640.m04185	ubiquitin carboxyl-terminal hydrolase domain containing protein, expressed	LOC_Os12g42600	Os12g0621000	386	none	0.48	0.33	-0.37	0.115409	0.087238	0.009243	-0.15	0.692275	0.85	0.045447	0.75	0.006	0.06	0.835525	0.59	0.117989	-0.37	0.009243
black	OsAffx.32306.1.S1_x_at	BA000029.2	ATP synthase, putative, expressed	LOC_Os09g08910	none	575	none	0.63	0.77	0.68	0.127216	0.002886	0.023524	0.77	0.103609	1.15	0.005042	-0.02	0.944766	-0.55	0.173173	2.09	0.002657	0.68	0.023524
black	OsAffx.3254.1.S1_at	9631.m01633	expressed protein	LOC_Os03g16730	Os03g0274700	419	none	0.08	-0.92	0.88	0.001246	0.726982	0.006161	-0.26	0.043095	-0.45	0.340896	0.95	0.021293	-0.84	0.008759	-1.01	0.082817	0.88	0.006161
black	OsAffx.3262.1.S1_s_at	9631.m01737	expressed protein	LOC_Os03g17680	Os03g0285300	465	none	-1.47	-1.91	-0.12	0.000293	0.019513	0.819298	-0.33	0.081527	-1.62	0.322638	-2.47	0.00516	-1.33	0.001759	-2.48	0.02261	-0.12	0.819298
black	OsAffx.3354.1.S1_at	9631.m02797	retrotransposon protein, putative, unclassified, expressed	LOC_Os03g28260	Os03g0400700	965	none	-3.64	-0.25	0.06	0.169913	1e-06	0.720675	-2.94	0.001396	-4.81	0.000558	-3.18	0.009197	0.1	0.63214	-0.6	0.045855	0.06	0.720675
black	OsAffx.3553.2.A1_at	9631.m04722	PB1 domain containing protein, expressed	LOC_Os03g48520	none	583	none	-0.94	-0.02	0.36	0.884368	0	0.058369	-0.81	0.011694	-0.92	0.000154	-1.09	0.000727	-0.13	0.326866	0.09	0.552253	0.36	0.058369
black	OsAffx.3656.1.S1_x_at	9631.m05951	expressed protein	LOC_Os03g60440	Os03g0818950	519	none	-0.62	-0.45	-0.67	0.027169	0.00044	0.051112	-0.44	0.148745	-0.72	0.086995	-0.71	0.109916	-0.39	0.056705	-0.51	0.227368	-0.67	0.051112
black	OsAffx.3690.1.S1_at	9631.m06402	expressed protein	LOC_Os03g49126	Os03g0697833	864	none	1.51	1.06	1.7	0.000996	3e-06	0.000299	2.26	0.000101	0.97	0.000378	1.29	0.044302	1.33	0.010768	0.8	0.022031	1.7	0.000299
black	OsAffx.3874.1.S1_s_at	9632.m02216	expressed protein	LOC_Os04g23849	Os04g0304000	506	none	0.68	0.44	0.21	0.074035	0.013499	0.323354	0.8	0.027893	-0.09	0.783495	1.31	0.14308	0.78	0.019656	0.11	0.532056	0.21	0.323354
black	OsAffx.3911.1.S1_at	9632.m02526	SAD2, putative, expressed	LOC_Os04g26850	Os04g0337300	815	none	0.15	0.24	0.28	0.046965	0.260651	0.053818	0.04	0.798269	-0.27	0.315588	0.68	0.000538	0.37	0.126911	0.11	0.329546	0.28	0.053818
black	Os.49151.1.S1_at	AK108290.1	expressed protein	LOC_Os11g44800	Os11g0670900	841	none	2.8	3.93	2.01	3e-06	1e-06	0.000135	3.65	0.001331	2.44	0.020093	2.32	0.002338	3.44	0.000394	4.42	0.010571	2.01	0.000135
black	Os.56210.1.S1_at	AK109620.1	MYB family transcription factor, putative, expressed	LOC_Os04g42950	Os04g0508500	881	MYB	3.1	4.14	0.59	2e-06	0	0.13068	3.38	0.00288	2.61	0.004941	3.3	0.000399	4.14	0.003222	4.14	0.009787	0.59	0.13068
black	OsAffx.4339.1.S1_at	9633.m01304	expressed protein	LOC_Os05g14840	none	342	none	-0.48	-0.19	-0.65	0.247976	0.052877	0.215471	-1.14	0.056301	-0.38	0.135881	0.07	0.862957	0.08	0.760616	-0.46	0.020087	-0.65	0.215471
black	OsAffx.4443.1.S1_at	9633.m02505	OsFBX166 - F-box domain containing protein, expressed	LOC_Os05g27550	none	578	none	-0.96	-0.03	-0.1	0.892441	0.000114	0.708151	-1.17	0.04258	-0.51	0.04258	-1.19	0.050723	0.02	0.932453	-0.07	0.866296	-0.1	0.708151
black	OsAffx.4492.1.S1_at	9633.m02899	transporter, monovalent cation:proton antiporter-2 family, putative, expressed	LOC_Os05g31730	Os05g0382200	983	none	-1.83	-0.54	-0.67	0.087887	7e-06	0.060672	-1.18	0.015412	-2.81	0.001551	-1.48	0.002508	0.14	0.677202	-1.22	0.030261	-0.67	0.060672
black	OsAffx.4500.1.S1_at	9633.m03013	expressed protein	LOC_Os05g32840	Os05g0395116	932	none	-1.18	-0.81	-0.07	0.000203	0	0.831296	-1.44	0.000576	-1	0.015837	-1.11	0.000241	-0.95	0.022703	-0.67	0.001752	-0.07	0.831296
black	OsAffx.4531.1.S1_s_at	9633.m03316	peptide transporter, putative, expressed	LOC_Os05g35594	Os05g0430900	171	none	-0.18	-0.09	0.27	0.664313	0.195445	0.353004	-0.48	0.034105	0.04	0.888201	-0.11	0.501121	-0.02	0.955937	-0.17	0.566414	0.27	0.353004
black	OsAffx.4689.1.S1_at	9634.m00009	expressed protein	LOC_Os06g01140	none	287	none	0.26	0.15	-0.14	0.341221	0.168008	0.501011	0.29	0.567885	0.13	0.70985	0.36	0.187677	-0.12	0.650626	0.43	0.061101	-0.14	0.501011
black	OsAffx.4700.1.S1_at	9634.m00225	expressed protein	LOC_Os06g03200	none	57	none	-0.06	0.26	0.23	0.052257	0.673564	0.253412	-0.12	0.643898	0.11	0.720635	-0.17	0.301252	0.44	0.057991	0.08	0.632313	0.23	0.253412
black	OsAffx.4718.1.S1_at	9634.m00354	expressed protein	LOC_Os06g04410	Os06g0135220	540	none	1.06	-0.13	0.8	0.720856	0.001408	0.040164	1.2	0.210306	1.2	0.019502	0.79	0.005742	-0.19	0.748858	-0.08	0.904221	0.8	0.040164
black	OsAffx.28022.1.S1_x_at	9634.m03869	MYB family transcription factor, putative, expressed	LOC_Os06g40330	none	632	MYB	0.01	0.25	0.14	0.105349	0.976672	0.079591	-0.09	0.791884	-0.68	0.062003	0.79	0.242124	0.27	0.330991	0.23	0.307457	0.14	0.079591
black	OsAffx.4834.1.S1_at	9634.m01403	membrane attack complex component/perforin/complement C9, putative, expressed	LOC_Os06g14050	Os06g0251100	928	none	-1.68	0	-0.46	0.986919	0	0.011883	-1.43	0.000715	-2.37	0.010745	-1.23	0.000257	-0.05	0.789984	0.05	0.819429	-0.46	0.011883
black	OsAffx.5045.1.S1_at	9634.m03665	expressed protein	LOC_Os06g38440	none	629	none	-1.32	-0.18	0.08	0.41486	4.3e-05	0.87078	-1.44	0.032464	-1.44	0.046211	-1.09	0.040554	-0.43	0.267471	0.07	0.813217	0.08	0.87078
black	OsAffx.5320.1.S1_at	9635.m01362	hypothetical protein	LOC_Os07g13790	none	931	none	-1.08	-0.06	-0.25	0.679258	0	0.066142	-1.27	0.005091	-0.99	0.001534	-0.98	0.00174	-0.11	0.637916	-0.02	0.932925	-0.25	0.066142
black	OsAffx.5440.1.S1_at	9635.m02473	expressed protein	LOC_Os07g25770	none	94	none	0.08	0.37	0.77	0.049302	0.601907	0.088293	0.16	0.215307	-0.35	0.409401	0.42	0.113912	0.47	0.082241	0.28	0.395606	0.77	0.088293
black	OsAffx.5444.1.S1_x_at	9635.m02499	retrotransposon protein, putative, unclassified	LOC_Os07g26010	none	828	none	-1.48	-0.25	-0.31	0.172628	0	0.208237	-1.72	0.015808	-1.92	0.003439	-0.8	0.006614	0.09	0.695361	-0.59	0.00674	-0.31	0.208237
black	OsAffx.5557.1.S1_at	9635.m03670	expressed protein	LOC_Os07g37060	none	557	none	0.34	0.39	0.72	0.003817	0.122884	0.003281	0.1	0.835765	0.86	0.012421	0.07	0.752013	0.56	0.027608	0.23	0.223187	0.72	0.003281
black	Os.38013.2.S1_x_at	NM_187673.1	homeobox associated leucine zipper, putative, expressed	LOC_Os03g08960	Os03g0188900	734	HB	0.67	-0.33	-0.6	0.238703	0.137385	0.024487	1.45	0.007306	-1.08	0.14194	1.65	0.001661	0.05	0.784387	-0.71	0.237506	-0.6	0.024487
black	OsAffx.5717.1.S1_at	9636.m00483	expressed protein	LOC_Os08g05540	Os08g0151500	848	none	0.56	0.67	0.67	0.004035	0.012033	0.023122	0.15	0.539163	1.3	0.064738	0.24	0.190478	1.09	9.2e-05	0.25	0.374277	0.67	0.023122
black	OsAffx.5976.1.S1_at	9636.m02917	OsFBX290 - F-box domain containing protein, expressed	LOC_Os08g29400	none	493	none	0.96	0.32	-0.42	0.151177	0.00312	0.127253	0.91	0.019046	0.75	0.152885	1.23	0.003818	0.55	0.184731	0.09	0.611936	-0.42	0.127253
black	OsAffx.6065.1.S1_x_at	9636.m03852	skin secretory protein xP2 precursor, putative, expressed	LOC_Os08g38250	Os08g0490400	548	none	-1.78	0.06	-0.02	0.759189	9e-05	0.954742	-1.55	0.000982	-2.07	0.03884	-1.71	0.148559	0.01	0.974219	0.1	0.748779	-0.02	0.954742
black	OsAffx.6069.1.S1_at	9636.m03878	OsFBX301 - F-box domain containing protein, expressed	LOC_Os08g38490	Os08g0493200	815	none	-1.42	0.04	0.63	0.774113	0	0.153935	-1.49	0.026592	-1.7	0.000211	-1.07	0.017545	0.18	0.176475	-0.1	0.664615	0.63	0.153935
black	OsAffx.6095.1.S1_s_at	9636.m04101	expressed protein	LOC_Os08g40540	none	379	none	0.1	0.63	1.02	0.130104	0.607836	0.004118	0.13	0.773169	-0.17	0.514163	0.34	0.378643	0.33	0.547426	0.92	0.197882	1.02	0.004118
black	OsAffx.6190.1.S1_at	9637.m00449	hypothetical protein	LOC_Os09g06930	none	836	none	-2.02	0.51	0.38	0.004736	0	0.541018	-2.06	0.020156	-2.37	0.004211	-1.63	0.002374	0.6	0.11275	0.43	0.098328	0.38	0.541018
black	OsAffx.6316.1.S1_x_at	9637.m01501	expressed protein	LOC_Os09g17580	Os09g0344700	1001	none	1.93	1.26	1.36	6e-06	0	0.00831	1.86	0.002344	2.17	0.01823	1.77	0.030603	1.21	0.000321	1.3	0.010752	1.36	0.00831
black	OsAffx.6465.1.S1_at	9637.m02816	expressed protein	LOC_Os09g32180	none	262	none	0.11	-0.19	-0.67	0.398409	0.586788	0.084941	0.79	0.072436	-0.38	0.411079	-0.08	0.706602	-0.46	0.027105	0.09	0.842941	-0.67	0.084941
black	Os.50442.1.S1_at	AK121207.1	homeobox domain containing protein, expressed	LOC_Os03g03260	Os03g0124000	760	HB	-0.93	-1.67	-2.38	0.004457	0.048575	0.019946	0.23	0.363773	-2.41	0.017018	-0.6	0.035664	-1.64	0.008088	-1.7	0.140129	-2.38	0.019946
black	OsAffx.6497.1.S1_s_at	9637.m03112	expressed protein	LOC_Os09g36850	Os09g0539700	806	none	-2.47	0.41	-0.63	0.149578	0	0.0559	-2.63	0.003124	-2.84	0.007911	-1.95	0.008129	0.4	0.45767	0.42	0.163379	-0.63	0.0559
black	OsAffx.6503.1.S1_at	9637.m03154	glutathione S-transferase, C-terminal domain containing protein, expressed	LOC_Os09g37240	Os09g0544400	384	none	0.46	1.02	-0.47	0.001051	0.11325	0.369094	1.22	0.011715	0.46	0.455547	-0.3	0.509548	1.4	0.028888	0.63	0.106033	-0.47	0.369094
black	OsAffx.6609.1.S1_x_at	9638.m00756	nodulin, putative, expressed	LOC_Os10g08850	Os10g0169900	966	none	-2.37	-0.4	-0.55	0.03612	0	0.008735	-2.02	0.003881	-2.75	2.1e-05	-2.35	0.000268	-0.44	0.012783	-0.37	0.203711	-0.55	0.008735
black	OsAffx.6790.1.S1_at	9638.m02390	expressed protein	LOC_Os10g28280	none	634	none	-1.18	0.47	-0.4	0.070012	0	0.27226	-1.48	0.022856	-1.07	0.000191	-0.99	0.002538	0.47	0.28805	0.46	0.187568	-0.4	0.27226
black	OsAffx.7036.1.S1_at	9639.m00689	growth regulator related protein, putative, expressed	LOC_Os11g07510	Os11g0176300	403	none	0.36	0.34	0.75	0.029063	0.233405	0.011917	0.16	0.625097	0.76	0.357923	0.16	0.48138	0.39	0.031103	0.29	0.323715	0.75	0.011917
black	OsAffx.7038.1.S1_s_at	9639.m00696	expressed protein	LOC_Os11g07580	Os11g0177200	711	none	-0.61	-0.85	-0.95	0.009272	0.002904	0.022943	-0.86	0.000175	-0.36	0.08361	-0.61	0.113432	-1.34	0.002843	-0.35	0.393416	-0.95	0.022943
black	OsAffx.7100.1.S1_at	9639.m01210	transposon protein, putative, unclassified, expressed	LOC_Os11g12630	none	425	none	-0.33	-0.21	-0.38	0.064666	0.022544	0.029031	-0.1	0.604688	-0.54	0.109589	-0.36	0.176056	-0.29	0.056917	-0.12	0.558165	-0.38	0.029031
black	OsAffx.7116.1.S1_at	9639.m01408	expressed protein	LOC_Os11g15200	none	420	none	-0.52	0.01	0.1	0.953799	0.021353	0.532786	-0.04	0.889765	-0.33	0.2822	-1.2	0.026063	-0.3	0.366151	0.32	0.02834	0.1	0.532786
black	OsAffx.7138.1.S1_at	9639.m01668	POT family protein, expressed	LOC_Os11g18110	none	756	none	-1.83	-0.47	-0.2	0.00588	0.001046	0.158071	-1.93	0.003211	-2.89	0.02011	-0.67	0.042616	-0.46	0.124615	-0.48	0.109409	-0.2	0.158071
black	OsAffx.7234.1.S1_at	9639.m02557	ubiquitin carboxyl-terminal hydrolase domain containing protein, expressed	LOC_Os11g28365	Os11g0473350	618	none	0.33	0.27	0.07	0.029565	0.013314	0.58	0.33	0.048602	-0.07	0.706571	0.73	0.053653	0.35	0.110321	0.19	0.06678	0.07	0.58
black	OsAffx.7280.1.S1_at	9639.m02984	expressed protein	LOC_Os11g32820	Os11g0532751	869	none	-1.25	0.07	-0.25	0.738772	3e-06	0.190135	-1.08	0.009998	-1.35	0.000552	-1.31	0.004432	0.07	0.793993	0.07	0.799959	-0.25	0.190135
black	Os.23259.1.S1_a_at	AK122080.1	notchless protein, putative, expressed	LOC_Os10g01540	Os10g0104500	486	none	0.38	0.67	2	0.040295	0.492144	0.017369	1.56	0.002717	-1.1	0.302286	0.68	0.048729	0.96	0.011371	0.38	0.289916	2	0.017369
black	OsAffx.7329.1.S1_at	9639.m03410	vegetative storage protein, putative, expressed	LOC_Os11g37660	Os11g0587100	386	none	0.34	0.24	0.29	0.170035	0.049619	0.288012	0.54	0.174314	-0.3	0.119544	0.79	0.023774	0.26	0.228618	0.22	0.291983	0.29	0.288012
black	OsAffx.7575.3.S1_x_at	9640.m01267	ZOS12-03 - C2H2 zinc finger protein, expressed	LOC_Os12g13130	Os12g0233400	279	none	0.64	-0.04	-0.2	0.855764	0.006085	0.185649	0.49	0.239464	0.43	0.373222	0.99	0.00441	0.08	0.808226	-0.16	0.617601	-0.2	0.185649
black	OsAffx.7587.1.S1_at	9640.m01345	expressed protein	LOC_Os12g13900	Os12g0242200	624	none	-1.1	-0.09	-0.31	0.454665	3.7e-05	0.036293	-1.57	0.010781	-1.12	0.02362	-0.6	0.08551	-0.03	0.838506	-0.15	0.356892	-0.31	0.036293
black	OsAffx.7591.1.S1_at	9640.m01387	expressed protein	LOC_Os12g14320	none	571	none	-1	-0.17	-0.54	0.453332	0.00114	0.072717	-1.04	0.125175	-1.2	0.07846	-0.77	0.122937	-0.1	0.715472	-0.25	0.569907	-0.54	0.072717
black	OsAffx.7700.1.S1_x_at	9640.m02465	expressed protein	LOC_Os12g25770	Os12g0444233	910	none	-1.39	-0.96	-1.42	0.003825	6e-06	0.011213	-1.93	0.002413	-0.81	0.08695	-1.44	0.001512	-1.08	0.0084	-0.85	0.164629	-1.42	0.011213
black	OsAffx.7718.1.S1_at	9640.m02662	expressed protein	LOC_Os12g27690	Os12g0462700	934	none	-1.8	0.38	-0.28	0.087459	0	0.48688	-1.43	0.02288	-1.96	0.000717	-2.02	0.001151	0.34	0.252386	0.41	0.071993	-0.28	0.48688
black	OsAffx.7737.1.S1_at	9640.m02852	expressed protein	LOC_Os12g29590	none	300	none	-1.04	-0.38	-0.78	0.228429	0.04165	0.073737	-2.13	0.215126	-0.5	0.275321	-0.49	0.177795	-0.4	0.507593	-0.37	0.072868	-0.78	0.073737
black	OsAffx.7824.1.S1_s_at	9640.m03688	unc-93 homolog A, putative, expressed	LOC_Os12g37939	Os12g0566900	446	none	-0.34	-0.98	0.21	0.005305	0.40419	0.333344	-0.3	0.385998	-1.69	0.045712	0.96	0.000113	-0.48	0.270755	-1.47	0.011901	0.21	0.333344
black	Os.56943.1.S1_at	AK110611.1	no apical meristem protein, putative, expressed	LOC_Os08g01330	Os08g0103900	375	NAC	-3.54	1.98	-1.22	0.000163	1.2e-05	0.005547	-1.48	0.002045	-4.33	0.001967	-4.81	2.8e-05	2.12	0.030493	1.83	0.024284	-1.22	0.005547
black	OsAffx.9194.3.A1_at	9629.m03826	expressed protein	LOC_Os01g40120	Os01g0583300	557	none	0.46	0.58	0.63	0.064971	0.026427	0.109689	0.64	0.041936	0.51	0.038268	0.21	0.504034	0.17	0.620434	1	0.00367	0.63	0.109689
black	Os.10011.1.S1_at	AK068653.1	arogenate dehydrogenase 1, chloroplast precursor, putative, expressed	LOC_Os06g49520	Os06g0709000	714	none	-2.71	0.73	0.3	0.008393	9e-06	0.018768	-2.23	0.000728	-3.57	0.013022	-2.34	0.000732	0.99	0.002771	0.47	0.327295	0.3	0.018768
black	Os.5463.1.S1_at	AK066687.1	shikimate kinase, putative, expressed	LOC_Os02g51410	Os02g0749300	459	none	-0.34	-0.18	-0.52	0.303978	0.170123	0.027085	-0.98	0.0059	-0.33	0.035573	0.28	0.700626	-0.45	0.00255	0.08	0.510201	-0.52	0.027085
black	Os.15830.1.S1_at	AK060423.1	aminotransferase, putative, expressed	LOC_Os05g39770	Os05g0475400	919	none	5.35	0.65	0.54	0.086813	6e-06	0.155702	1.68	0.174626	7.31	0.008458	7.07	0.008531	0.72	0.044274	0.58	0.429208	0.54	0.155702
blue	OsAffx.5165.1.S1_at	9634.m04999	IPP transferase, putative, expressed	LOC_Os06g51350	Os06g0729800	2074	none	-1.84	-0.11	0.2	0.456241	0.000326	0.304809	-0.74	0.017276	-2.96	0.000523	-1.83	0.00024	-0.24	0.070355	0.02	0.95788	0.2	0.304809
blue	Os.10679.1.S1_at	AK121866.1	pyridoxal biosynthesis protein PDX2, putative, expressed	LOC_Os02g03740	Os02g0130100	1322	none	-1.7	1.6	0.69	0.002332	0.00017	0.069291	-1.66	0.027641	-1.98	0.031972	-1.48	0.088931	1.02	0.001409	2.19	0.00555	0.69	0.069291
blue	Os.11788.1.S1_at	AK060323.1	SOR/SNZ family protein, putative, expressed	LOC_Os10g01080	Os10g0100700	2064	none	-3.74	-1.31	-0.34	0.060604	0.00034	0.263923	-1.4	0.039361	-6.08	2e-05	-3.75	0.008333	-0.31	0.597553	-2.3	0.149046	-0.34	0.263923
blue	Os.36435.1.S1_at	AK063409.1	SOR/SNZ family protein, putative, expressed	LOC_Os11g48080	Os11g0708500	2054	none	-2.1	-1.12	-0.81	0.002483	0.010092	0.0169	-1.17	0.002931	-3.16	0.092729	-1.98	0.002413	-0.71	0.114111	-1.53	0.000463	-0.81	0.0169
blue	Os.1606.1.S1_at	AK111969.1	cysteine-rich receptor-like protein kinase, putative, expressed	LOC_Os04g56430	Os04g0659300	2058	none	3.17	-1.41	7.23	0.016847	0.055395	0.002065	0.99	0.372594	7.11	0.002901	1.4	0.005516	-2.31	0.020599	-0.5	0.07003	7.23	0.002065
blue	Os.3627.1.S1_a_at	AK119659.1	ubiquitin-conjugating enzyme E2, putative, expressed	LOC_Os01g13170	Os01g0232500	1777	none	0.25	-0.06	0.63	0.686095	0.027051	0.004912	0.14	0.505681	-0.04	0.800389	0.67	0.002192	0.05	0.866315	-0.16	0.402797	0.63	0.004912
blue	Os.40201.1.S1_at	AK111924.1	ThiF family domain containing protein, putative, expressed	LOC_Os11g30410	Os11g0497000	1424	none	-0.1	-0.39	-0.19	4.1e-05	0.270439	0.041973	-0.07	0.583912	-0.4	0.051697	0.16	0.418875	-0.4	0.019461	-0.38	0.00581	-0.19	0.041973
blue	Os.52169.1.S1_at	AK065411.1	HECT-domain domain containing protein, expressed	LOC_Os05g06690	Os05g0159000	1663	none	0.31	-0.27	-0.3	0.087849	0.034308	0.053773	0.05	0.702023	0.48	0.092023	0.4	0.125791	-0.58	0.005035	0.04	0.807472	-0.3	0.053773
blue	Os.57174.1.S1_at	AK111080.1	ubiquitin-conjugating enzyme, putative, expressed	LOC_Os07g38940	Os07g0577400	1819	none	-0.05	-0.12	0.06	0.096293	0.464049	0.695472	-0.25	0.06946	-0.06	0.643875	0.14	0.310143	-0.11	0.437136	-0.13	0.176258	0.06	0.695472
blue	Os.3433.1.S1_at	AB040053.1	COP1, putative, expressed	LOC_Os02g53140	Os02g0771100	1847	none	-1.02	-0.39	-0.56	0.026206	0.003553	0.010365	-0.59	0.005431	-1.83	0.060883	-0.66	0.002898	-0.51	0.00718	-0.26	0.341499	-0.56	0.010365
blue	Os.15731.1.S1_at	AK071763.1	Cyclopropane-fatty-acyl-phospholipid synthase, putative, expressed	LOC_Os02g47310	Os02g0701600	2064	none	-0.28	-0.3	-0.41	0.24447	0.05354	0.01422	0.05	0.861633	-0.56	0.036777	-0.32	0.014382	0.16	0.411244	-0.76	0.053533	-0.41	0.01422
blue	Os.3377.1.S1_at	AK104295.1	methyltransferase domain containing protein, putative, expressed	LOC_Os12g42090	Os12g0615400	2077	none	-1.14	-0.16	-0.14	0.146725	0.004829	0.227852	-0.39	0.017417	-2.24	0.002883	-0.79	0.024995	0	0.989443	-0.32	0.093678	-0.14	0.227852
blue	Os.35677.1.S1_at	AK066332.1	prenyltransferase, putative, expressed	LOC_Os03g09060	Os03g0190100	2078	none	-2.27	-0.62	-1.71	0.091782	0.017903	0.011469	-0.76	0.175745	-4.12	0.092517	-1.94	0.006904	-0.21	0.668412	-1.03	0.146278	-1.71	0.011469
blue	Os.12097.1.S1_at	AK100920.1	phosphomethylpyrimidine kinase/thiamin-phosphate pyrophosphorylase, putative, expressed	LOC_Os12g09000	Os12g0192500	1742	none	-0.15	-0.36	0.19	0.03095	0.42371	0.034463	0.3	0.044851	-0.74	0.054166	0.01	0.976149	-0.22	0.255687	-0.49	0.049316	0.19	0.034463
blue	Os.55625.1.S1_at	AK108439.1	thiamin pyrophosphokinase 1, putative, expressed	LOC_Os05g30454	Os05g0367400	1677	none	0.12	-0.42	1.42	0.259091	0.818731	0.003644	-0.29	0.295372	-1.09	0.032773	1.76	0.026322	-1.08	0.002131	0.23	0.599576	1.42	0.003644
blue	Os.18321.1.S1_at	AK106165.1	polyprenyl synthetase, putative, expressed	LOC_Os02g44780	Os02g0668100	2056	none	-0.47	-0.32	-1.17	0.006457	0.000731	3e-06	-0.22	0.026482	-0.65	0.016825	-0.53	0.0054	-0.47	0.006041	-0.17	0.352031	-1.17	3e-06
blue	Os.2210.1.S1_at	AF032972.1	Cupin domain containing protein, expressed	LOC_Os08g08970	Os08g0189200	1910	none	1.51	1.11	5.21	0.001525	0.110642	0.007873	2.35	0.056249	0.63	0.696098	1.53	0.001259	1.04	0.039583	1.18	0.077644	5.21	0.007873
blue	Os.4161.1.S1_at	AK100273.1	polyprenyl synthetase, putative, expressed	LOC_Os05g46580	Os05g0543400	2053	none	0.75	-0.76	-1.55	3.7e-05	0.078615	0.006303	0.3	0.325096	1.59	0.015244	0.35	0.155692	-0.74	0.003692	-0.78	0.019	-1.55	0.006303
blue	Os.10672.1.S1_at	AK071163.1	expressed protein	LOC_Os03g10080	none	1238	none	1.11	0.96	1.25	8e-06	0.107207	0.00311	0.79	0.135655	0.02	0.989815	2.52	0.01017	0.77	0.011531	1.14	0.002097	1.25	0.00311
blue	Os.7478.1.S1_at	AK102123.1	dehydrodolichyl diphosphate synthase, putative, expressed	LOC_Os06g07120	Os06g0167400	1637	none	-0.2	0.89	0.78	1.6e-05	0.560122	0.008356	0.18	0.274104	-0.97	0.40031	0.2	0.038041	0.69	0.027785	1.1	0.002172	0.78	0.008356
blue	Os.8762.1.S1_at	AK069818.1	sulfite oxidase, putative, expressed	LOC_Os12g25630	Os12g0442800	1738	none	0.66	-2.31	-0.83	0.00021	0.07884	0.013124	0.76	0.181549	1.81	0.067756	-0.6	0.023847	-2.36	0.004901	-2.27	0.060766	-0.83	0.013124
blue	Os.16927.1.S1_at	AK065057.1	inositol-1-monophosphatase, putative, expressed	LOC_Os02g56170	Os02g0805500	2077	none	-0.95	0.15	-0.01	0.377209	0.019142	0.955913	-0.08	0.319911	-1.99	0.005839	-0.76	0.003651	0.35	0.020999	-0.04	0.833431	-0.01	0.955913
blue	Os.34496.1.S1_at	AK071173.1	uncharacterized Cys-rich domain containing protein, putative, expressed	LOC_Os03g61500	Os03g0830500	1963	none	2.51	-4.06	5.1	0.00147	0.036354	0.002913	2.26	0.161562	5.3	0.000213	-0.04	0.913866	-5.52	0.000644	-2.61	0.011079	5.1	0.002913
blue	Os.12743.1.S1_at	AK121491.1	cytochrome P450 51, putative, expressed	LOC_Os11g32240	Os11g0525200	1630	none	1.62	0.37	-1.01	0.021761	0.002501	0.000229	1.12	0.175989	1.1	0.103019	2.62	0.000715	0.29	0.024574	0.45	0.070208	-1.01	0.000229
blue	OsAffx.18938.2.S1_at	9631.m05836	C-methyltransferase, putative, expressed	LOC_Os03g59290	Os03g0807600	1522	none	0.29	1.01	0.03	0.011437	0.140335	0.8744	-0.03	0.9027	0.41	0.075735	0.49	0.370056	0.94	0.154835	1.07	0.068518	0.03	0.8744
blue	Os.2623.1.S1_at	AK103367.1	alpha-glucan phosphorylast isozyme, putative, expressed	LOC_Os01g63270	Os01g0851700	2068	none	-0.39	0.77	0.01	2.6e-05	0.048075	0.977898	0.11	0.227972	-0.81	0.00488	-0.49	0.008475	0.93	0.018596	0.61	0.026191	0.01	0.977898
blue	Os.15914.1.S1_at	AK105382.1	trehalose synthase, putative, expressed	LOC_Os09g23350	Os09g0397300	1405	none	0.97	0.51	0.86	0.027475	0.069258	0.018184	0.09	0.585431	2.31	0.064744	0.51	0.024401	0.52	0.100699	0.5	0.261772	0.86	0.018184
blue	Os.54812.1.S1_at	AK106815.1	endoglucanase, putative, expressed	LOC_Os09g36060	Os09g0530200	1718	none	1.49	1.67	1.45	0.027377	0.136106	0.004525	1.17	0.210295	4.95	0.002602	-1.63	0.348169	1.68	0.116065	1.66	0.214784	1.45	0.004525
blue	Os.178.1.S1_a_at	J04960.1	glucose-1-phosphate adenylyltransferase large subunit, chloroplast precursor, putative, expressed	LOC_Os08g25734	Os08g0345800	2002	none	-1.63	1.74	1.53	0.013789	0.000156	0.0021	-0.98	0.002301	-2.6	0.001334	-1.32	0.007998	2.66	0.001743	0.82	0.218774	1.53	0.0021
blue	Os.20397.1.S1_a_at	AK105092.1	glucose-1-phosphate adenylyltransferase large subunit, putative, expressed	LOC_Os03g52460	Os03g0735000	2061	none	-1.61	-1.66	-1.57	0.001181	3.3e-05	0.000333	-0.88	0.002989	-2.25	0.000868	-1.71	0.003449	-1.63	0.0964	-1.69	0.074955	-1.57	0.000333
blue	OsAffx.16251.1.S1_at	9635.m01382	glucose-1-phosphate adenylyltransferase large subunit, putative, expressed	LOC_Os07g13980	Os07g0243200	2076	none	-2.96	0.15	-2.61	0.758084	0.001455	0.000126	-1.67	0.000735	-5.29	0.002795	-1.93	0.017704	0.13	0.826401	0.17	0.830266	-2.61	0.000126
blue	Os.8792.1.S1_at	AK065485.1	glycosyl transferase 8 domain containing protein, putative, expressed	LOC_Os12g38930	Os12g0578500	1622	none	0.65	-0.5	-1.61	0.000756	0.00908	0.00061	-0.03	0.785643	1.43	0.005924	0.54	0.07897	-0.73	0.00025	-0.26	0.130921	-1.61	0.00061
blue	Os.12068.1.S1_at	AK121348.1	pre-mRNA-splicing factor SLU7, putative, expressed	LOC_Os08g03390	Os08g0127700	1148	none	0.28	0.21	1.04	0.057629	0.00081	0.000147	0.07	0.361444	0.38	0.102207	0.38	0.027777	0.3	0.096137	0.12	0.430041	1.04	0.000147
blue	Os.14760.1.S1_at	AK073417.1	pre-mRNA-splicing factor ATP-dependent RNA helicase PRP16, putative, expressed	LOC_Os07g32430	Os07g0508000	1684	none	0.22	0.18	0.71	0.069402	0.009057	0.001142	0.14	0.078452	0.28	0.087017	0.23	0.12148	0.02	0.815939	0.35	0.09809	0.71	0.001142
blue	Os.15458.1.S1_at	AK102908.1	elongation factor, putative, expressed	LOC_Os06g40600	Os06g0608300	1912	none	-0.08	0.31	-0.06	0.003063	0.591505	0.55732	0.29	0.006795	-0.39	0.222396	-0.14	0.148925	0.23	0.09334	0.39	0.027059	-0.06	0.55732
blue	Os.17819.1.S1_at	AK068480.1	cleavage and polyadenylation specificity factor, putative, expressed	LOC_Os02g04480	Os02g0137400	1627	none	0.02	-0.05	0.04	0.769291	0.88361	0.608292	0.23	0.014284	-0.22	0.070973	0.05	0.764106	0.18	0.087797	-0.27	0.055358	0.04	0.608292
blue	Os.19400.1.S1_at	AK067153.1	SKIP/SNW domain containing protein, expressed	LOC_Os02g52250	Os02g0759800	1005	none	0.26	0.21	1.56	0.117121	0.003564	4e-06	0.23	0.066534	0.21	0.35879	0.35	0.045587	0.37	0.017676	0.04	0.708772	1.56	4e-06
blue	Os.20288.1.S1_at	AK110991.1	intron-binding protein aquarius, putative, expressed	LOC_Os03g26960	Os03g0387000	1314	none	0.11	0.38	-0.12	0.019018	0.412532	0.315913	0.32	0.056598	-0.09	0.692286	0.09	0.39665	0.46	0.077516	0.3	0.108132	-0.12	0.315913
blue	Os.21457.1.S1_at	AK071378.1	pre-mRNA-processing factor 6, putative, expressed	LOC_Os10g35550	Os10g0498600	1479	none	-0.27	0.16	0.02	0.211336	0.006606	0.852679	-0.26	0.034418	0.05	0.726331	-0.6	0.009983	0.29	0.132516	0.03	0.775823	0.02	0.852679
blue	Os.5630.1.S1_at	AK060957.1	proline-rich protein HaeIII subfamily 1 precursor, putative, expressed	LOC_Os02g16640	Os02g0266100	1202	none	0.06	0.38	0.32	0.002402	0.767886	0.0145	0.48	0.031378	-0.61	0.063054	0.3	0.218068	0.49	0.065589	0.28	0.06232	0.32	0.0145
blue	Os.6677.1.S1_at	AK062094.1	RNA recognition motif containing protein, expressed	LOC_Os03g47800	Os03g0681900	1460	none	0.29	0.36	-0.27	0.000507	0.076897	0.087685	-0.15	0.045705	0.55	0.086767	0.46	0.343902	0.27	0.059548	0.45	0.015943	-0.27	0.087685
blue	Os.11822.1.S1_at	AK102784.1	DnaK family protein, putative, expressed	LOC_Os03g60620	Os03g0821100	1783	none	-1.03	1.4	-0.87	0.00034	0.009783	0.001014	0.04	0.696683	-1.8	0.011965	-1.33	0.00243	1.76	2.6e-05	1.03	0.140056	-0.87	0.001014
blue	Os.46024.1.S1_at	CB633557	DnaK family protein, putative, expressed	LOC_Os01g62290	Os01g0840100	1850	none	1.23	0.82	-0.28	0.014975	0.043729	0.048898	1.02	0.001212	1.34	0.146272	1.33	0.003324	0.36	0.065413	1.28	0.047537	-0.28	0.048898
blue	Os.7977.1.S1_at	AK121949.1	DnaK family protein, putative, expressed	LOC_Os12g14070	Os12g0244100	2062	none	-0.58	0.22	-0.56	0.032123	0.001662	0.014836	-0.22	0.061142	-1.16	4.1e-05	-0.37	0.00675	0.15	0.088464	0.28	0.192439	-0.56	0.014836
blue	Os.23622.1.A1_at	CA760138	neutral ceramidase precursor, putative, expressed	LOC_Os01g43520	Os01g0624000	375	none	0.19	1.27	0.74	0.002973	0.629593	0.086706	1.34	0.004678	-0.8	0.202823	0.02	0.970447	1.51	0.001598	1.03	0.044746	0.74	0.086706
blue	Os.6404.1.S1_at	AK105851.1	aminotransferase, classes I and II, domain containing protein, expressed	LOC_Os02g56300	Os02g0806900	2053	none	1.32	-0.48	-0.43	0.005251	3e-06	0.043096	1.59	0.021331	0.81	0.073378	1.56	0.006669	-0.7	0.071169	-0.26	0.22217	-0.43	0.043096
blue	Os.9619.1.S1_at	AK103058.1	sphingolipid C4-hydroxylase SUR2, putative, expressed	LOC_Os02g51150	Os02g0745700	2045	none	-0.47	0.26	0.11	0.130022	0.000368	0.453108	-0.4	0.002554	-0.59	0.024032	-0.41	0.008609	-0.02	0.679925	0.54	0.031544	0.11	0.453108
blue	Os.12213.1.S1_at	AK102774.1	SNARE domain containing protein, putative, expressed	LOC_Os02g02720	Os02g0119400	1781	none	0.39	-0.34	0.43	0.026875	0.099428	0.003682	-0.29	0.018675	0.76	0.069591	0.71	0.000129	-0.52	0.009247	-0.15	0.27778	0.43	0.003682
blue	Os.5105.1.S1_at	AK111247.1	vesicle transport v-SNARE protein, putative, expressed	LOC_Os03g45260	Os03g0655200	1472	none	0.61	0.1	-0.13	0.094051	0.000281	0.050208	0.27	0.074629	0.78	0.14234	0.78	0.010347	0.06	0.428624	0.14	0.179402	-0.13	0.050208
blue	Os.15140.1.S1_at	AK068204.1	syntaxin, putative, expressed	LOC_Os01g15110	Os01g0254900	1645	none	0.03	-0.02	0.01	0.718394	0.690569	0.778648	-0.09	0.409327	0.02	0.912852	0.16	0.097243	-0.13	0.127621	0.08	0.35175	0.01	0.778648
blue	Os.21849.1.S1_at	AK068726.1	methionyl-tRNA synthetase, putative, expressed	LOC_Os03g11120	Os03g0209600	2073	none	-0.75	0.16	0.13	0.675122	0.076636	0.68003	-0.03	0.796503	-1.77	0.107893	-0.46	0.252447	0.77	0.011069	-0.44	0.120111	0.13	0.68003
blue	Os.16499.1.S1_at	AK110762.1	importin subunit beta, putative, expressed	LOC_Os03g18350	Os03g0294600	384	none	0.59	-0.92	-0.95	0.007174	0.033488	0.007571	0.37	0.054641	1.14	0.001187	0.25	0.304781	-0.63	0.03999	-1.21	0.002222	-0.95	0.007571
blue	Os.35261.1.S1_at	AK068290.1	MPPN domain containing protein, expressed	LOC_Os01g10350	Os01g0200500	2045	none	-0.32	0.16	-0.24	0.109432	0.085811	0.009771	0.03	0.802148	-0.72	0.06513	-0.26	0.028641	0.07	0.690182	0.26	0.137227	-0.24	0.009771
blue	Os.52970.1.S1_at	AK070179.1	nucleotide-sensitive chloride conductance regulator containing protein, expressed	LOC_Os03g14520	Os03g0249300	2003	none	-0.1	0.05	-0.21	0.378102	0.317699	0.001933	-0.15	0.020474	-0.1	0.747458	-0.06	0.414003	0.07	0.293583	0.03	0.797843	-0.21	0.001933
blue	OsAffx.5312.1.S1_s_at	9635.m01310	RNA recognition motif containing protein, putative, expressed	LOC_Os07g13280	Os07g0237100	2005	none	-0.37	-0.29	0.07	0.02046	0.031196	0.711562	-0.24	0.034438	-0.74	0.026676	-0.14	0.389021	-0.36	0.003715	-0.22	0.351959	0.07	0.711562
blue	Os.140.3.S1_x_at	AK111712.1	CAF1 family ribonuclease containing protein, putative, expressed	LOC_Os04g58810	Os04g0684900	1846	none	0.48	-1.34	-1.86	0.035374	0.420217	0.013331	0.27	0.848333	0.63	0.190376	0.54	0.075708	-1.41	0.178716	-1.27	0.106181	-1.86	0.013331
blue	Os.27493.1.S1_at	AK100637.1	endonuclease/exonuclease/phosphatase family domain containing protein, expressed	LOC_Os03g07080	Os03g0166800	1256	none	0.31	-0.27	-0.32	0.078435	0.014796	0.083949	0.5	0.019948	0.2	0.386828	0.23	0.103082	-0.37	0.070747	-0.16	0.353595	-0.32	0.083949
blue	Os.27501.1.S1_at	AK103665.1	immunoglobulin/major histocompatibility complex, putative, expressed	LOC_Os09g03600	Os09g0123100	1535	none	-0.16	0.12	-0.41	0.241224	0.1957	0.048277	0	0.988554	-0.28	0.067957	-0.2	0.231678	-0.06	0.566941	0.31	0.110744	-0.41	0.048277
blue	Os.12575.2.S1_at	AK107041.1	nucleolar protein 5A, putative, expressed	LOC_Os07g46720	Os07g0661800	2048	none	-0.24	0.09	-0.52	0.649023	0.119643	0.028301	0.17	0.119161	-0.73	0.01145	-0.17	0.393144	0.16	0.554853	0.03	0.856041	-0.52	0.028301
blue	Os.27552.1.S1_a_at	AK067062.1	nucleolar GTP-binding protein 1, putative, expressed	LOC_Os08g06230	Os08g0158900	2066	none	-0.58	0.76	0.1	0.005291	0.158898	0.63174	0.17	0.219208	-1.55	0.040464	-0.37	0.112143	0.97	0.055413	0.55	0.104761	0.1	0.63174
blue	Os.9478.1.S1_at	AK101872.1	ribosome biogenesis protein NEP1, putative, expressed	LOC_Os02g18830	Os02g0290400	1715	none	-0.56	0.34	0.18	0.004754	0.01246	0.097419	-0.28	0.14316	-1.44	0.021089	0.04	0.762448	0.47	0.001138	0.21	0.306965	0.18	0.097419
blue	Os.9258.1.S1_at	AK100745.1	retrotransposon protein, putative, Ty1-copia subclass, expressed	LOC_Os03g64080	Os03g0858100	1923	none	-0.15	0.1	-0.74	0.163975	0.181161	0.00028	-0.03	0.732696	-0.5	0.094565	0.09	0.457263	-0.02	0.696829	0.22	0.128343	-0.74	0.00028
blue	Os.27816.1.S1_at	AK120812.1	casein kinase II subunit alpha-2, putative, expressed	LOC_Os03g55490	Os03g0763000	1752	none	-0.62	0.57	1.11	0.001356	0.001514	0.00185	-0.44	0.046474	-1.21	0.005246	-0.21	0.493688	0.4	0.042531	0.75	0.011581	1.11	0.00185
blue	Os.10156.1.S1_a_at	AK059132.1	ribosomal L18p/L5e family protein, putative, expressed	LOC_Os03g61260	Os03g0828100	2078	none	-1.44	-0.15	-0.98	0.41484	0.014876	0.017139	-0.95	1.2e-05	-2.78	0.011894	-0.6	0.040834	0.05	0.737176	-0.35	0.276981	-0.98	0.017139
blue	Os.11152.1.S1_at	AK104146.1	ribosomal protein L13, putative, expressed	LOC_Os01g54540	Os01g0749200	2077	none	-1.44	0.04	-1.02	0.760075	0.011505	0.003435	-0.74	0.003767	-2.68	0.027591	-0.9	0.009713	0.11	0.451939	-0.02	0.929216	-1.02	0.003435
blue	Os.1148.1.S1_at	AB042934.1	L11 domain containing ribosomal protein, putative, expressed	LOC_Os03g03020	Os03g0122200	2078	none	-1.93	-0.38	-1.14	0.423954	0.006014	0.00195	-1.1	0.001543	-3.54	0.002269	-1.13	0.014649	0.31	0.290378	-1.08	0.1044	-1.14	0.00195
blue	Os.12335.1.S1_at	AK066564.1	40S ribosomal protein S10, putative, expressed	LOC_Os02g34460	Os02g0549600	1718	none	-0.08	0.18	-0.9	0.111865	0.539674	0.000841	0.09	0.331358	-0.58	0.053083	0.24	0.016869	0.23	0.032498	0.13	0.524644	-0.9	0.000841
blue	Os.12358.1.S1_at	AK122143.1	40S ribosomal protein S7, putative, expressed	LOC_Os03g18570	Os03g0297100	1649	none	0.61	-0.4	-0.57	0.16868	0.0098	0.137737	1.09	0.005619	0.33	0.574969	0.42	0.213864	-0.14	0.675754	-0.67	0.128544	-0.57	0.137737
blue	Os.14565.1.S1_at	C98364	ribosomal protein L24, putative, expressed	LOC_Os07g12250	Os07g0224000	1296	none	0	-0.28	-0.83	0.039029	0.997692	0.009803	-0.01	0.95088	-0.24	0.610225	0.25	0.268041	-0.42	0.033609	-0.14	0.361726	-0.83	0.009803
blue	Os.14870.1.S1_at	AK065820.1	ribosomal protein, putative, expressed	LOC_Os03g34040	Os03g0452300	2073	none	-1	-0.32	-1.69	0.230816	0.021631	0.001925	-0.37	0.037702	-1.82	0.03476	-0.8	0.000656	-0.37	0.206515	-0.28	0.377798	-1.69	0.001925
blue	Os.20521.1.S1_at	AK069033.1	ribosomal protein L6, putative, expressed	LOC_Os03g54040	Os03g0751400	2080	none	-1.99	0.32	-1.08	0.396596	0.020785	0.029393	-0.76	0.004308	-4.02	0.019455	-1.2	0.006827	0.69	0.294394	-0.06	0.90931	-1.08	0.029393
blue	Os.20857.1.S1_at	AK062182.1	50S ribosomal protein L21, chloroplast precursor, putative, expressed	LOC_Os02g15900	Os02g0259600	2078	none	-1.49	-0.11	-0.86	0.522357	0.01273	7.7e-05	-0.74	1.3e-05	-3.12	0.001188	-0.61	0.010624	-0.14	0.459197	-0.08	0.753997	-0.86	7.7e-05
blue	Os.2243.2.S1_at	AK070779.1	ribosomal protein L5, putative, expressed	LOC_Os03g03360	Os03g0125000	2078	none	-1.35	0.26	-1	0.181308	0.004452	0.000553	-0.99	0.001136	-2.27	0.011541	-0.79	0.009419	0.59	0.017754	-0.06	0.855381	-1	0.000553
blue	Os.27375.1.A1_at	AK060290.1	ribosomal protein L3, putative, expressed	LOC_Os02g04460	Os02g0137200	2070	none	-0.7	0.03	-0.68	0.891457	0.035126	0.000289	-0.25	0.007506	-1.56	0.002484	-0.28	0.0211	0.06	0.729245	-0.01	0.978324	-0.68	0.000289
blue	Os.27826.1.S1_at	AK066527.1	50S ribosomal protein L15, chloroplast precursor, putative, expressed	LOC_Os03g12020	Os03g0219900	2075	none	-1.32	0.12	-0.51	0.798133	0.012946	0.006452	-0.57	0.003212	-2.64	0.002216	-0.76	0.026855	0.98	0.028943	-0.73	0.189703	-0.51	0.006452
blue	Os.4177.1.S1_at	AB022675.1	ribosomal protein, putative, expressed	LOC_Os03g55930	Os03g0769100	2075	none	-1.32	-0.18	-1.88	0.478363	0.001769	0.000576	-0.77	7.1e-05	-2.15	0.0047	-1.03	0.002705	0.11	0.471227	-0.46	0.283513	-1.88	0.000576
blue	Os.4701.1.S1_at	AK120629.1	ribosomal protein rpS20, putative, expressed	LOC_Os01g48690	Os01g0678600	2076	none	-1.04	-0.17	-1.02	0.612899	0.019674	0.0002	-0.56	0.000242	-2.2	0.003624	-0.37	0.00501	0.14	0.575596	-0.49	0.448568	-1.02	0.0002
blue	Os.5206.1.S1_at	AK068621.1	ribosomal protein L29, putative, expressed	LOC_Os02g51790	Os02g0754300	2073	none	-0.68	-0.1	-1.45	0.39406	0.034823	0.000124	-0.52	0.000457	-1.28	0.065214	-0.25	0.045407	-0.05	0.335236	-0.15	0.567007	-1.45	0.000124
blue	Os.5261.1.S1_a_at	AK061971.1	S1 RNA binding domain containing protein, expressed	LOC_Os03g20100	Os03g0315800	2076	none	-1.09	-0.04	-0.75	0.908653	0.004634	0.005526	-0.5	0.015321	-2.04	0.001862	-0.74	0.020124	0.43	0.258019	-0.52	0.242337	-0.75	0.005526
blue	Os.5401.1.S1_at	AK060728.1	ribosomal L9, putative, expressed	LOC_Os02g57670	Os02g0822600	2075	none	-1.67	-0.28	-2.3	0.566347	0.012569	0.000847	-0.77	0.003948	-3.25	0.019786	-0.99	0.004873	-0.31	0.276868	-0.25	0.784439	-2.3	0.000847
blue	Os.7589.1.S1_at	AK060024.1	ribosomal protein L24, putative, expressed	LOC_Os06g46930	Os06g0683200	2071	none	-0.78	0.3	-1.35	0.332605	0.066837	3.5e-05	-0.41	0.006765	-1.44	0.183559	-0.48	0.014238	0.57	0.087918	0.04	0.930247	-1.35	3.5e-05
blue	Os.7864.1.S1_at	AK067057.1	50S ribosomal protein L17, putative, expressed	LOC_Os03g60100	Os03g0815400	2077	none	-1.37	0.43	-0.91	0.160433	0.021734	0.000776	-0.45	0.000612	-2.88	0.003176	-0.79	0.018213	0.14	0.450601	0.72	0.26476	-0.91	0.000776
blue	Os.7949.1.S1_at	AK061469.1	ribosomal protein L6, putative, expressed	LOC_Os03g24020	Os03g0356300	2079	none	-1.61	-0.17	-1.63	0.551303	0.013539	0.000419	-0.9	0.001026	-2.95	0.035974	-0.97	0.003002	-0.06	0.857523	-0.29	0.459004	-1.63	0.000419
blue	Os.9188.1.S1_x_at	AK058490.1	60S ribosomal protein L7, putative, expressed	LOC_Os08g42920	Os08g0542100	1078	none	-0.26	0.65	1.17	0.004695	0.404203	0.002163	0.62	0.03483	-1.34	0.036896	-0.07	0.429846	0.99	0.004937	0.31	0.11409	1.17	0.002163
blue	Os.9226.1.S1_a_at	AK120527.1	ribosomal protein L4, putative, expressed	LOC_Os03g15870	Os03g0265400	2080	none	-2.07	-0.16	-0.62	0.437201	0.006671	0.030577	-1.25	0.001266	-3.63	0.014012	-1.34	0.016534	0.17	0.54897	-0.49	0.154288	-0.62	0.030577
blue	OsAffx.15118.1.S1_at	9633.m04306	S1 RNA binding domain containing protein, expressed	LOC_Os05g45920	Os05g0535800	2057	none	-1.72	0.82	0.97	0.003327	0.070519	0.022797	-0.49	0.029217	-4.21	0.055294	-0.46	0.380046	0.84	0.066392	0.79	0.05166	0.97	0.022797
blue	OsAffx.4662.1.S1_at	9633.m04623	ribosomal protein L7/L12 C-terminal domain containing protein, expressed	LOC_Os05g49320	Os05g0568300	2080	none	-3.51	-0.41	-2.64	0.453476	0.014325	0.002503	-1.49	0.000434	-6.92	0.019434	-2.13	0.015173	-0.16	0.793545	-0.65	0.549756	-2.64	0.002503
blue	Os.49464.1.S1_at	AK069012.1	cysteine protease ATG4, putative, expressed	LOC_Os04g58560	Os04g0682000	1429	none	0.51	-0.33	-0.35	0.013028	0.006845	0.03099	0.07	0.532171	0.84	0.09754	0.62	0.031804	-0.43	0.026586	-0.24	0.274549	-0.35	0.03099
blue	Os.17563.1.S1_at	AK058486.1	glyoxalase family protein, putative, expressed	LOC_Os02g17920	Os02g0280500	2075	none	-2.55	-0.6	-2.09	0.064736	0.002099	0.009833	-1.07	0.004043	-4.78	0.001732	-1.79	0.02107	-0.55	0.295573	-0.65	0.2289	-2.09	0.009833
blue	Os.11588.1.S1_at	AK105935.1	lactate/malate dehydrogenase, putative, expressed	LOC_Os08g44810	Os08g0562100	2068	none	-0.65	-0.71	-1.12	0.088696	0.03894	1.5e-05	-0.02	0.834607	-1.8	0.000765	-0.14	0.484104	-0.48	0.050027	-0.94	0.046373	-1.12	1.5e-05
blue	Os.12492.1.S1_at	D16499.1	NADP-dependent malic enzyme, chloroplast precursor, putative, expressed	LOC_Os01g09320	Os01g0188400	1576	none	-0.22	0.13	1.27	0.277292	0.544665	0.000266	-0.11	0.553195	-0.4	0.522672	-0.14	0.021039	0.09	0.588864	0.17	0.447727	1.27	0.000266
blue	Os.14297.1.S1_at	AK070824.1	phosphoribosyl transferase, putative, expressed	LOC_Os05g38170	Os05g0455700	2072	none	-1.29	-0.1	-0.57	0.66333	0.000201	0.099839	-0.72	0.034087	-1.8	0.031493	-1.33	0.001538	-0.02	0.966712	-0.18	0.521444	-0.57	0.099839
blue	Os.41883.1.S1_at	NM_191719.1	cytidine/deoxycytidylate deaminase, putative, expressed	LOC_Os01g51540	Os01g0712700	2012	none	0.1	-1.36	-2.22	0.000872	0.85839	0.015657	-1.07	0.108344	1.29	0.248951	0.09	0.444157	-0.97	0.003279	-1.75	0.004909	-2.22	0.015657
blue	Os.8024.1.S1_at	AK060443.1	nitrilase, putative, expressed	LOC_Os07g30170	Os07g0485100	2052	none	1.48	0.33	-0.1	0.073049	2.2e-05	0.677133	0.77	0.008319	2.58	0.000548	1.09	0.003042	0.36	0.002177	0.29	0.440303	-0.1	0.677133
blue	Os.10852.1.S1_s_at	AK059653.1	class I glutamine amidotransferase, putative, expressed	LOC_Os02g47850	Os02g0708100	1795	none	-0.28	0.56	-0.13	0.042737	0.157391	0.20678	0.07	0.369194	-0.55	0.201823	-0.34	0.107256	0.92	0.017274	0.2	0.462108	-0.13	0.20678
blue	OsAffx.7376.1.S1_at	9639.m03831	adenylyl-sulfate kinase, putative, expressed	LOC_Os11g41650	Os11g0634800	2046	none	1.83	-1.08	1.17	0.00347	0.000257	0.096473	1.01	0.007237	1.44	0.075915	3.04	0.000689	-0.74	0.143702	-1.42	0.023176	1.17	0.096473
blue	Os.26730.1.S1_at	AK066262.1	nucleoside-triphosphatase, putative, expressed	LOC_Os07g48430	Os07g0682800	1757	none	1.37	-0.55	-1.81	8e-06	2.6e-05	0.003613	1.18	0.000722	1.51	0.061154	1.42	0.005226	-0.55	0.007786	-0.56	0.004388	-1.81	0.003613
blue	Os.23950.1.A1_at	AK065622.1	polynucleotide phosphorylase, putative, expressed	LOC_Os07g07310	Os07g0168000	2078	none	-1.93	0.63	-0.51	0.028874	0.008044	0.144455	-0.75	0.012396	-3.88	0.013601	-1.15	0.00327	0.64	0.103508	0.61	0.044606	-0.51	0.144455
blue	Os.49113.1.S1_at	AK068292.1	RNA polymerase III subunit RPC82 family protein, putative, expressed	LOC_Os01g48720	Os01g0679000	685	none	0.24	0.35	0.86	0.402374	0.676424	0.073314	1.5	0.011046	-1.13	0.362261	0.34	0.361262	0.87	0.056767	-0.18	0.512736	0.86	0.073314
blue	Os.8524.1.S1_at	AK066391.1	nucleoside diphosphate kinase, putative, expressed	LOC_Os05g51700	Os05g0595400	1647	none	-0.3	0.54	0.53	0.001866	0.005231	0.004001	-0.34	0.04048	-0.55	0.042441	-0.02	0.9184	0.5	0.000196	0.57	0.078276	0.53	0.004001
blue	Os.15538.1.S1_at	AK064336.1	bifunctional purine biosynthesis protein purH, putative, expressed	LOC_Os08g10570	Os08g0206600	1886	none	-0.27	0.22	0.22	0.08428	0.209255	0.005783	-0.23	0.104643	-0.05	0.943447	-0.53	0.039625	0.13	0.408445	0.32	0.219825	0.22	0.005783
blue	Os.49426.1.S1_at	AK102314.1	formyl transferase, putative, expressed	LOC_Os08g39160	Os08g0500900	1472	none	-0.02	0.33	0.58	0.28197	0.957409	0.013957	0.07	0.908895	-0.05	0.907527	-0.07	0.531018	-0.05	0.926851	0.7	0.01113	0.58	0.013957
blue	Os.34191.1.S1_at	AK072514.1	AMP deaminase, putative, expressed	LOC_Os07g46630	Os07g0661000	1508	none	-0.4	-2.08	-1.66	0	0.176971	0.000681	-0.43	0.148748	-0.13	0.879876	-0.63	0.002083	-2.39	0.000268	-1.78	0.003485	-1.66	0.000681
blue	Os.10279.1.S1_at	AK071410.1	uricase, putative, expressed	LOC_Os01g64520	Os01g0865100	1493	none	0.73	-2.38	0.22	1e-06	0.0426	0.39553	0.03	0.838995	2.15	0.000438	0.02	0.934475	-2.56	0.000484	-2.2	0.004413	0.22	0.39553
blue	Os.15435.1.S1_at	AK060332.1	miro, putative, expressed	LOC_Os12g37360	Os12g0560300	2037	none	0.28	-0.46	-0.2	0.001501	0.061016	0.01585	0.06	0.549552	0.28	0.377351	0.49	0.001391	-0.65	0.002978	-0.28	0.177635	-0.2	0.01585
blue	Os.18010.1.S1_at	AK121784.1	ubiquitin fusion degradation protein, putative, expressed	LOC_Os02g08480	Os02g0181800	1936	none	0.15	0.08	0.37	0.180786	0.251352	0.002909	-0.03	0.744701	0.25	0.312716	0.24	0.072406	-0.05	0.374005	0.21	0.030041	0.37	0.002909
blue	Os.19410.1.S1_at	AK111777.1	WD domain, G-beta repeat domain containing protein, expressed	LOC_Os07g09000	Os07g0187700	1038	none	0.52	-0.05	0.14	0.752839	0.013463	0.300765	0.24	0.12705	1.06	0.151343	0.24	0.254207	-0.03	0.83627	-0.06	0.841613	0.14	0.300765
blue	Os.22730.1.S1_at	AK069547.1	hsp20/alpha crystallin family protein, putative, expressed	LOC_Os03g16040	Os03g0267200	1903	none	-0.1	0.63	-0.62	0.477984	0.822246	0.05915	-0.53	0.014403	1.33	0.108547	-1.11	0.019262	-1.26	0.00019	2.52	0.001354	-0.62	0.05915
blue	Os.33683.1.S1_at	AK062128.1	zinc finger, C3HC4 type domain containing protein, expressed	LOC_Os12g43930	Os12g0636000	2030	none	0.29	0.28	-0.03	0.191688	0.047887	0.736129	0.22	0.009683	0.64	0.178144	0.01	0.871861	-0.06	0.322885	0.61	0.006383	-0.03	0.736129
blue	Os.38184.1.S1_at	AK120667.1	glycosyl hydrolase family 47 domain contain protein, expressed	LOC_Os02g50780	Os02g0741300	2043	none	-0.28	0.12	-0.08	0.520181	0.267951	0.332636	0.03	0.860335	-1.36	0.005751	0.49	0.312324	0.04	0.828473	0.21	0.587445	-0.08	0.332636
blue	Os.7160.1.S1_at	AK060926.1	RIN3, putative, expressed	LOC_Os07g30100	Os07g0484300	1481	none	0.25	0.09	0.76	0.23394	0.021006	0.000588	0.13	0.110659	0.22	0.020636	0.4	0.011717	0.09	0.421629	0.09	0.314028	0.76	0.000588
blue	Os.7537.1.S1_at	AK063700.1	hsp20/alpha crystallin family protein, putative, expressed	LOC_Os04g36750	Os04g0445100	2000	none	2.61	2.04	2.04	0.114618	0.018607	0.40643	1.47	0.06272	5.68	0.003338	0.69	0.27566	-0.09	0.871161	4.17	0.01678	2.04	0.40643
blue	OsAffx.11879.1.S1_at	9630.m00259	hsp20/alpha crystallin family protein, putative, expressed	LOC_Os02g03570	Os02g0128000	1851	none	-0.74	0.9	0.63	0.003517	0.013619	0.025416	-0.08	0.853467	-1.21	0.011848	-0.95	0.00509	0.82	0.039399	0.98	0.083129	0.63	0.025416
blue	OsAffx.5368.1.S1_at	9635.m01923	prefoldin, putative, expressed	LOC_Os07g19070	Os07g0291200	804	none	0.41	0.61	-0.06	0.040927	0.374307	0.839018	1.29	0.003012	-0.88	0.319258	0.81	0.105296	0.53	0.314285	0.69	0.049039	-0.06	0.839018
blue	Os.28300.1.S1_at	AB111810.1	heat shock protein, putative, expressed	LOC_Os09g30412	Os09g0482100	1541	none	0.13	0.25	0.62	0.001373	0.192186	0.002545	0.43	0.018145	-0.17	0.150906	0.12	0.218597	0.11	0.145402	0.39	0.001928	0.62	0.002545
blue	Os.47353.1.A1_at	AK065345.1	calreticulin family protein, expressed	LOC_Os03g59264	Os03g0807400	2010	none	-0.32	0.23	0.59	0.352321	0.465081	0.03435	0.49	0.111331	-1.93	0.062594	0.49	0.555406	0.33	0.276099	0.14	0.591887	0.59	0.03435
blue	Os.12861.1.S1_at	AK063673.1	mttA/Hcf106 family protein, putative, expressed	LOC_Os03g43430	Os03g0634000	1991	none	-0.08	0.45	0.44	0.029485	0.774359	0.004985	-0.17	0.008831	-0.19	0.791635	0.13	0.197667	0.49	0.003646	0.42	0.319607	0.44	0.004985
blue	Os.15363.1.S1_at	AK065028.1	signal recognition particle 54 kDa protein, chloroplast precursor, putative, expressed	LOC_Os11g05552	Os11g0153600	2080	none	-1.54	-0.03	-0.93	0.924114	0.007572	0.006793	-0.57	0.002392	-2.94	0.019269	-1.11	0.003648	0.37	0.109874	-0.43	0.321828	-0.93	0.006793
blue	Os.25239.1.S1_a_at	AK058574.1	signal recognition particle receptor, putative, expressed	LOC_Os01g72800	Os01g0958100	2077	none	-0.94	-0.15	-0.59	0.742984	0.028647	0.024316	-0.28	0.066474	-2.37	0.004769	-0.18	0.381685	0.39	0.074727	-0.68	0.165241	-0.59	0.024316
blue	Os.27425.1.S1_at	CB620696	preprotein translocase subunit secA, chloroplast precursor, putative, expressed	LOC_Os01g21820	Os01g0321300	2072	none	-0.5	0.12	-0.42	0.567193	0.022235	0.010399	-0.19	0.174729	-1.21	0.001115	-0.11	0.657803	0.32	0.229825	-0.08	0.661895	-0.42	0.010399
blue	Os.4838.1.S1_s_at	AK065513.1	signal recognition particle receptor, putative, expressed	LOC_Os08g37444	Os08g0480100	1523	none	0.35	-0.27	-0.17	0.004713	0.039753	0.004093	0.01	0.922746	0.27	0.109246	0.76	0.004877	-0.36	0.003547	-0.19	0.286855	-0.17	0.004093
blue	Os.49423.1.S1_at	AK058576.1	signal recognition particle 54 kDa protein, putative, expressed	LOC_Os11g05556	Os11g0153700	2074	none	-0.83	0.25	-0.89	0.355133	0.022679	0.025037	-0.01	0.947515	-2.01	0.000319	-0.48	0.051909	0.55	0.007774	-0.05	0.858794	-0.89	0.025037
blue	Os.10289.1.S1_at	AK109403.2	26S proteasome non-ATPase regulatory subunit 14, putative, expressed	LOC_Os05g30800	Os05g0371200	743	none	0.02	-0.33	-0.37	0.058647	0.855777	9.1e-05	0.08	0.621565	-0.44	0.042398	0.43	0.065903	-0.21	0.132353	-0.44	0.001874	-0.37	9.1e-05
blue	Os.12343.1.S1_at	AB037152.1	26S proteasome non-ATPase regulatory subunit 14, putative, expressed	LOC_Os01g16190	Os01g0267200	1606	none	0.43	-0.47	-0.22	2.8e-05	0.004741	0.045678	-0.09	0.1983	0.81	0.000183	0.57	0.0016	-0.5	0.002063	-0.44	0.03341	-0.22	0.045678
blue	Os.12424.1.S1_at	AB037153.1	26S proteasome non-ATPase regulatory subunit 8, putative, expressed	LOC_Os07g25420	Os07g0435100	2010	none	0.62	-0.12	0.06	0.277519	0	0.26959	0.44	0.001162	0.74	0.001505	0.68	0.007398	0.03	0.635807	-0.27	0.008911	0.06	0.26959
blue	Os.12727.1.S1_at	AB037154.1	26S protease regulatory subunit 4, putative, expressed	LOC_Os03g18690	Os03g0298400	409	none	-0.02	-0.27	-0.28	0.007065	0.706208	0.002238	-0.09	0.255397	-0.09	0.290978	0.11	0.116496	-0.23	0.039865	-0.3	0.00318	-0.28	0.002238
blue	Os.3706.1.S1_at	AB026562.1	peptidase, T1 family, putative, expressed	LOC_Os01g59600	Os01g0811100	2051	none	0.44	-0.27	0.22	0.000866	0.000278	0.03826	0.27	0.044728	0.55	0.023265	0.48	0.011358	-0.34	0.004399	-0.2	0.001365	0.22	0.03826
blue	Os.3736.1.S1_at	AB014058.1	peptidase, T1 family, putative, expressed	LOC_Os09g32800	Os09g0505600	1291	none	0.1	-0.28	-0.65	0.001572	0.312103	0.003745	-0.22	0.027783	0.25	0.200353	0.26	0.036076	-0.25	0.055549	-0.32	0.061018	-0.65	0.003745
blue	Os.54403.1.S1_at	AK104152.1	peptidase, T1 family, putative, expressed	LOC_Os06g04800	Os06g0139900	1214	none	0.28	-0.28	-0.68	0.004215	0.082865	0.000559	-0.14	0.258853	0.81	0.000375	0.17	0.337254	-0.41	0.007141	-0.16	0.19755	-0.68	0.000559
blue	Os.6411.1.S1_a_at	AB032062.1	peptidase, T1 family, putative, expressed	LOC_Os07g42260	Os07g0614100	1954	none	-0.05	-0.34	0.85	0.483911	0.884546	0.026509	1.18	0.046825	-1.59	0.000307	0.25	0.501727	0.35	0.448903	-1.03	0.103597	0.85	0.026509
blue	Os.10275.1.S1_at	AK098873.1	FAD binding domain containing protein, expressed	LOC_Os02g51080	Os02g0744900	2072	none	-2.03	-0.57	-1.32	0.34357	0.000368	0.000695	-1	0.000468	-3.29	0.00043	-1.8	0.000576	0.08	0.855448	-1.23	0.342206	-1.32	0.000695
blue	OsAffx.22204.1.S1_at	9629.m01593	FAD binding domain containing protein, expressed	LOC_Os01g16020	Os01g0265000	1921	none	-0.31	0.35	0.09	0.010194	0.004606	0.661228	-0.28	0.187227	-0.32	0.067813	-0.33	0.039329	0.24	0.172693	0.45	0.058416	0.09	0.661228
blue	Os.10800.1.S1_at	AK070859.1	uroporphyrinogen decarboxylase, putative, expressed	LOC_Os03g21900	Os03g0337600	2080	none	-1.4	-0.75	-0.72	0.057305	0.004313	0.000641	-0.57	0.000372	-2.67	0.000463	-0.95	0.008396	-0.13	0.100593	-1.37	0.00059	-0.72	0.000641
blue	Os.11129.1.S1_at	AB011416.1	shikimate/quinate 5-dehydrogenase, putative, expressed	LOC_Os10g35840	Os10g0502400	2025	none	-1.7	0.7	0.3	0.010047	0.000349	0.090812	-0.44	0.422273	-2.51	5.5e-05	-2.15	0.008487	0.67	0.005146	0.74	0.194745	0.3	0.090812
blue	Os.12363.1.S1_at	AK065236.1	protochlorophyllide reductase A, chloroplast precursor, putative, expressed	LOC_Os04g58200	Os04g0678700	2010	none	-3.54	-0.05	-1.87	0.816506	0.002956	0.000153	-2.47	0.000567	-3.77	0.239685	-4.39	0.009621	-0.1	0.660144	-0.01	0.990958	-1.87	0.000153
blue	Os.14194.1.S1_at	AK072463.1	magnesium-chelatase subunit chlD, chloroplast precursor, putative, expressed	LOC_Os03g59640	Os03g0811100	2078	none	-1.26	-0.39	-0.34	0.117622	0.01012	0.024515	-0.45	0.00266	-2.66	0.012495	-0.67	0.065748	-0.21	0.214661	-0.58	0.02779	-0.34	0.024515
blue	Os.14476.1.S1_a_at	AK060914.1	porphobilinogen deaminase, chloroplast precursor, putative, expressed	LOC_Os02g07230	Os02g0168800	2078	none	-0.99	-0.12	-1.31	0.415784	0.003733	3e-05	-0.61	0.000584	-1.58	0.045693	-0.77	0.005727	0.06	0.659811	-0.29	0.040899	-1.31	3e-05
blue	Os.32068.1.S1_at	AK106203.1	uroporphyrinogen decarboxylase, putative, expressed	LOC_Os01g43390	Os01g0622300	2073	none	-1.47	-0.49	-1.39	0.000543	0.001678	0.000617	-1.11	0.003069	-2.3	0.021371	-1.01	0.013914	-0.52	0.009296	-0.45	0.012229	-1.39	0.000617
blue	Os.50876.1.S1_at	AK059151.1	magnesium-protoporphyrin O-methyltransferase, putative, expressed	LOC_Os06g04150	Os06g0132400	2076	none	-2.79	-0.35	-2.1	0.291094	0.008369	0.00416	-1.01	0.000495	-5.85	0.003514	-1.52	0.036894	0.22	0.551203	-0.92	0.145928	-2.1	0.00416
blue	Os.5439.1.S1_a_at	AB057749.1	protoporphyrinogen oxidase, chloroplast precursor, putative, expressed	LOC_Os01g18320	Os01g0286600	2070	none	-2.61	-1.22	-1.22	0.003017	0.006885	0.023436	-0.94	0.008386	-5.32	0.00015	-1.56	0.02805	-0.81	0.002441	-1.63	0.040148	-1.22	0.023436
blue	Os.7868.1.S1_at	AK059435.1	magnesium-protoporphyrin IX monomethyl ester cyclase,chloroplast precursor, putative, expressed	LOC_Os01g17170	Os01g0279100	2054	none	-0.86	-0.54	-1.05	0.460614	0.00088	0.001273	-0.49	0.006497	-1.33	0.023069	-0.77	0.01144	0.26	0.622614	-1.35	0.270664	-1.05	0.001273
blue	Os.8611.1.S1_at	CB677642	ferrochelatase-2, chloroplast precursor, putative, expressed	LOC_Os05g29760	Os05g0361200	2073	none	-0.5	0.49	0.64	0.02901	0.096534	8.2e-05	-0.06	0.680312	-1.52	0.002517	0.09	0.631857	0.27	0.101952	0.7	0.058956	0.64	8.2e-05
blue	Os.9230.1.S1_x_at	CB644074	oxidoreductase, short chain dehydrogenase/reductase family domain containing family, expressed	LOC_Os10g35370	Os10g0496900	2064	none	-1.38	-0.93	-0.86	0.100192	0.001449	0.030783	-0.64	0.001808	-2.49	0.00012	-1.02	0.027043	-1.13	0.142663	-0.73	0.520111	-0.86	0.030783
blue	Os.7227.1.S1_at	AK099931.1	glutamyl-tRNA synthetase, putative, expressed	LOC_Os02g02860	Os02g0121000	1999	none	0.02	0.47	0.27	0.029187	0.932842	0.010585	0.28	0.021399	-0.16	0.719845	-0.06	0.718211	0.5	0.022186	0.44	0.279474	0.27	0.010585
blue	Os.4831.1.S1_a_at	AF145053.1	elongation factor Tu, putative, expressed	LOC_Os02g38210	Os02g0595700	2074	none	-0.79	-0.29	-0.91	0.015215	0.010862	0.000172	-0.12	0.097223	-1.78	0.000939	-0.48	0.010126	-0.15	0.038262	-0.43	0.045607	-0.91	0.000172
blue	Os.49382.1.S1_at	AK120921.1	protein kinase domain containing protein, expressed	LOC_Os02g30900	Os02g0513000	2043	none	0.97	-0.48	-0.32	0.000264	7.6e-05	0.01831	0.72	0.025054	1.24	8.1e-05	0.97	0.007935	-0.52	0.023583	-0.44	0.039697	-0.32	0.01831
blue	Os.53349.1.S1_at	AK072204.1	CAMK_CAMK_like.2 - CAMK includes calcium/calmodulin depedent protein kinases, expressed	LOC_Os03g57450	Os03g0788500	2041	none	0.36	-1.35	-1.95	0.003448	0.429326	0.000389	-0.54	0.019187	1.12	0.000635	0.5	0.126221	-1.96	0.001729	-0.75	0.052176	-1.95	0.000389
blue	Os.9338.1.S1_at	AF192467.1	suppressor of G2 allele of SKP1, putative, expressed	LOC_Os01g43540	Os01g0624500	1867	none	0	0.05	0.11	0.800196	0.987503	0.160143	-0.18	0.110823	0.39	0.091169	-0.2	0.054299	-0.42	2.8e-05	0.53	0.004023	0.11	0.160143
blue	OsAffx.23819.2.S1_x_at	9633.m03967	cyclic nucleotide-gated ion channel 2, putative, expressed	LOC_Os05g42250	Os05g0502000	2069	none	-0.57	0.18	-0.39	0.298531	0.018937	0.125868	-0.27	0.102268	-0.71	0.02256	-0.72	0.012295	0.04	0.839218	0.31	0.25922	-0.39	0.125868
blue	Os.12501.1.S1_at	AK102809.1	OsGH3.2 - Probable indole-3-acetic acid-amido synthetase, expressed	LOC_Os01g55940	Os01g0764800	1871	none	1.16	-1.38	1.14	0.019128	0.080454	0.143107	2.91	0.001841	-0.74	0.566438	1.31	0.048105	-2.11	0.000593	-0.65	0.18371	1.14	0.143107
blue	Os.5583.1.S1_at	AK071397.1	universal stress protein domain containing protein, putative, expressed	LOC_Os03g19270	Os03g0305400	1981	none	3.57	-2.28	4.35	0.000118	3e-06	0.003947	1.46	0.000428	5.12	0.002347	4.13	0.000113	-2.16	0.003947	-2.41	0.03388	4.35	0.003947
blue	Os.18468.1.S1_at	AK074026.1	gibberellin receptor GID1L2, putative, expressed	LOC_Os05g33730	Os05g0407500	1860	none	0.62	0.3	0.96	0.022609	0.002448	0.002619	0.42	0.046165	0.38	0.199659	1.06	0.052208	0.29	0.002171	0.32	0.197272	0.96	0.002619
blue	Os.3401.1.S1_at	AB125304.1	CAMK_CAMK_like.41 - CAMK includes calcium/calmodulin depedent protein kinases, expressed	LOC_Os10g41490	Os10g0564500	1826	none	1.35	-1.18	0.3	0.000548	9.2e-05	0.22584	0.49	0.018804	1.49	0.005898	2.07	0.004862	-1.54	0.000105	-0.83	0.035854	0.3	0.22584
blue	Os.5395.1.S1_at	AK065280.1	CAPIP1, putative, expressed	LOC_Os05g12260	Os05g0213500	1383	none	-0.28	0.18	0.74	0.206527	0.08007	0.013224	-0.13	0.250839	-0.75	0.001215	0.03	0.665396	0.34	0.017054	0.02	0.896318	0.74	0.013224
blue	Os.54708.1.S1_at	AK106538.1	OsGH3.6 - Probable indole-3-acetic acid-amido synthetase, expressed	LOC_Os05g05180	Os05g0143800	2040	none	0.44	-0.78	1.36	0.000713	0.052094	0.000185	0.54	0.067112	1.12	0.047725	-0.34	0.113187	-0.71	0.002269	-0.84	0.07204	1.36	0.000185
blue	Os.9298.1.S1_at	AB125306.1	CAMK_CAMK_like.28 - CAMK includes calcium/calmodulin depedent protein kinases, expressed	LOC_Os04g59450	Os04g0691100	1478	none	-0.04	-0.23	-0.75	0.069422	0.837996	0.001808	-0.02	0.892981	-0.68	0.007838	0.58	0.026769	0.02	0.656786	-0.47	0.056372	-0.75	0.001808
blue	OsAffx.21635.2.S1_at	9629.m05269	histidine-containing phosphotransfer protein, putative, expressed	LOC_Os01g54050	Os01g0743800	1783	none	-0.75	0.61	1.49	0.046076	0.050615	0.001413	-0.65	0.367431	-1.1	0.004738	-0.49	0.614007	0.69	0.040538	0.53	0.377589	1.49	0.001413
blue	Os.18664.2.S1_x_at	AU031458	glycosyl hydrolases family 17, putative, expressed	LOC_Os01g71810	Os01g0946500	1909	none	0.61	2.29	4.23	4e-05	0.539643	0.001644	-2.55	0.048843	1.94	0.175172	2.45	0.011293	2.05	0.006212	2.53	0.027544	4.23	0.001644
blue	Os.8088.1.S1_at	AK070649.1	ZIM domain containing protein, putative, expressed	LOC_Os03g08310	Os03g0180800	1326	Tify	0.77	-2.44	-0.07	0.000788	0.490892	0.808403	-0.35	0.855282	1.74	0.193619	0.93	0.120492	-2.05	0.041027	-2.84	0.031286	-0.07	0.808403
blue	Os.12713.1.S1_at	AF094776.1	chlorophyll A-B binding protein, putative, expressed	LOC_Os06g21590	Os06g0320500	2037	none	-0.99	-1.48	-0.06	0.107903	0.024744	0.687814	-0.23	0.001446	-2.38	0.002827	-0.34	0.099735	-0.61	0.582405	-2.35	0.198152	-0.06	0.687814
blue	Os.28403.1.S1_a_at	AK106085.1	chlorophyll A-B binding protein, putative, expressed	LOC_Os02g10390	Os02g0197600	1964	none	-0.21	0.5	-0.08	0.641297	0.057616	0.534502	0.04	0.058423	-0.6	0.002111	-0.08	0.153836	-0.09	0.845839	1.08	0.651425	-0.08	0.534502
blue	Os.37713.1.S1_at	AK070051.1	chlorophyll A-B binding protein, putative, expressed	LOC_Os07g38960	Os07g0577600	2065	none	-2.07	-0.16	0.1	0.61355	0.001178	0.742877	-1.43	0.042004	-3.96	7e-05	-0.81	0.484188	0.18	0.663956	-0.51	0.385867	0.1	0.742877
blue	Os.52420.1.A1_at	AK066997.1	chlorophyll A-B binding protein, putative, expressed	LOC_Os09g12540	Os09g0296800	2067	none	-1.41	0.19	-0.22	0.605414	2.8e-05	0.485413	-0.95	0.001207	-2.08	0.000284	-1.2	0.003907	0.11	0.750861	0.28	0.724216	-0.22	0.485413
blue	Os.8514.1.S1_at	AK066291.1	chlorophyll A-B binding protein, putative, expressed	LOC_Os02g52650	Os02g0764500	2064	none	-2.56	0.17	-1.58	0.732778	0	0.002842	-2.14	0.000775	-3.22	0.000634	-2.32	0.000596	0.16	0.751173	0.18	0.858628	-1.58	0.002842
blue	Os.12296.1.S1_at	AF061577.1	chlorophyll A-B binding protein, putative, expressed	LOC_Os03g39610	Os03g0592500	2019	none	-1.04	-2.2	-1.21	0.12913	0.006445	0.006155	-0.19	0.002854	-2.17	0.002447	-0.75	0.029121	-0.45	0.751377	-3.95	0.158127	-1.21	0.006155
blue	Os.12624.1.S1_s_at	AF058796.1	chlorophyll A-B binding protein, putative, expressed	LOC_Os07g37240	Os07g0558400	1965	none	-1.18	-2.57	-1	0.095475	0.009301	0.019192	-0.29	0.007827	-2.56	7.2e-05	-0.7	0.036834	-1.14	0.416124	-4	0.174898	-1	0.019192
blue	Os.12295.1.S1_at	AK058848.1	membrane protein, putative, expressed	LOC_Os04g33830	Os04g0414700	2024	none	-1.11	-0.7	-0.44	0.460435	0.000477	0.020551	-0.44	0.000741	-1.69	0.003094	-1.2	0.01685	-0.54	0.650601	-0.85	0.653878	-0.44	0.020551
blue	Os.26499.1.S1_at	AK105700.1	2Fe-2S iron-sulfur cluster binding domain containing protein, expressed	LOC_Os03g45710	none	2077	none	-1.46	-0.55	-0.66	0.177022	0.034661	5.8e-05	-0.42	0.006564	-3.31	0.004795	-0.65	0.041142	0.25	0.192147	-1.34	0.028012	-0.66	5.8e-05
blue	Os.49129.1.S1_at	AK120232.1	2Fe-2S iron-sulfur cluster binding domain containing protein, expressed	LOC_Os04g33630	Os04g0412200	2062	none	-1.2	-1.13	-2.85	0.001251	0.05076	0.003697	-0.08	0.768225	-2.25	0.065462	-1.27	0.029832	-1.22	0.072706	-1.03	0.044862	-2.85	0.003697
blue	Os.50976.1.S1_at	AK059896.1	2Fe-2S iron-sulfur cluster binding domain containing protein, expressed	LOC_Os03g48040	Os03g0685000	2078	none	-1.96	-0.5	-0.34	0.029239	0.006527	0.054296	-0.98	3.9e-05	-4.03	0.000923	-0.87	0.012309	-0.45	0.196451	-0.56	0.126775	-0.34	0.054296
blue	Os.7915.1.S1_a_at	AF093636.1	plastocyanin, chloroplast precursor, putative, expressed	LOC_Os06g01210	Os06g0101600	1941	none	-0.61	-2.43	-0.53	0.119356	0.040673	0.002835	-0.01	0.404148	-1.63	0.001755	-0.18	0.101203	-0.96	0.374821	-3.9	0.184781	-0.53	0.002835
blue	Os.10136.1.S1_at	AF093635.1	expressed protein	LOC_Os05g48630	Os05g0560000	2060	none	-0.95	0.53	-0.63	0.492552	0.001122	0.060817	-0.58	0.005163	-1.69	9.5e-05	-0.6	0.025955	0.62	0.350104	0.43	0.793894	-0.63	0.060817
blue	Os.10671.1.S1_at	AK058284.1	chlorophyll A-B binding protein, putative, expressed	LOC_Os01g64960	Os01g0869800	2064	none	-1.62	-1.41	-1.92	0.004455	0.000293	0.008724	-0.91	0.023033	-2.93	0.00045	-1.02	0.045694	-0.74	0.196049	-2.08	0.041124	-1.92	0.008724
blue	Os.10696.1.S1_at	D17790.1	ferredoxin--NADP reductase, chloroplast precursor, putative, expressed	LOC_Os06g01850	Os06g0107700	2073	none	-1.73	-0.92	-1.57	0.085022	0.008739	0.000399	-0.57	0.00194	-3.67	0.000506	-0.95	0.031956	-0.57	0.438772	-1.27	0.22214	-1.57	0.000399
blue	Os.11078.1.S1_a_at	AK069170.1	oxygen evolving enhancer protein 3 domain containing protein, expressed	LOC_Os07g36080	Os07g0544800	2062	none	-1	0.65	-0.39	0.109894	8.6e-05	0.022795	-0.46	0.015334	-1.4	0.00074	-1.13	0.010486	0.34	0.376732	0.96	0.2049	-0.39	0.022795
blue	Os.12056.1.S1_at	AK058788.1	photosystem I reaction center subunit, chloroplast precursor, putative, expressed	LOC_Os07g05480	Os07g0148900	2057	none	-1.96	-1.66	-0.82	0.076729	0.001887	0.013325	-0.83	0.001693	-3.63	0.000636	-1.41	0.0354	-0.82	0.497321	-2.49	0.163853	-0.82	0.013325
blue	Os.12283.1.S1_at	AK060493.1	photosystem I reaction center subunit III, chloroplast precursor, putative, expressed	LOC_Os03g56670	Os03g0778100	2003	none	-0.79	-2.4	-1.22	0.070874	0.019282	7.1e-05	-0.13	0.246567	-1.9	0.000209	-0.34	0.016852	-1.65	0.186395	-3.14	0.254759	-1.22	7.1e-05
blue	Os.12627.1.S1_at	AF022732.1	PsbP, putative, expressed	LOC_Os07g04840	Os07g0141400	2038	none	-1.02	-1.19	-0.77	0.215657	0.006778	0.002121	-0.34	8e-06	-2.11	0.000784	-0.6	0.020445	-0.47	0.669968	-1.92	0.323982	-0.77	0.002121
blue	Os.20465.1.S1_at	AK120545.1	photosystem II 11 kD protein, putative, expressed	LOC_Os03g21560	Os03g0333400	2070	none	-2.87	-1.18	-0.71	0.102231	0.005627	0.008182	-1.17	0.001007	-5.87	0.008377	-1.57	0.01639	-0.27	0.738015	-2.09	0.138356	-0.71	0.008182
blue	Os.2248.1.S1_at	AF093631.1	cytochrome b6-f complex iron-sulfur subunit, chloroplast precursor, putative, expressed	LOC_Os07g37030	Os07g0556200	2048	none	-0.48	-1.76	0.01	0.003925	0.060031	0.929586	0.04	0.778389	-1.36	0.001271	-0.13	0.077256	-1.46	0.087186	-2.05	0.085956	0.01	0.929586
blue	Os.25590.1.S1_at	CB680541	photosystem II reaction center PSB28 protein, chloroplast precursor, putative, expressed	LOC_Os01g71190	Os01g0938100	2073	none	-3.19	-0.43	-1.96	0.280117	0.000285	0.005627	-1.74	0.005519	-5.47	0.000122	-2.36	0.014506	0.37	0.371021	-1.23	0.104695	-1.96	0.005627
blue	Os.27830.1.S1_at	AK068377.1	oxygen evolving enhancer protein 3 domain containing protein, expressed	LOC_Os07g01480	none	2064	none	-1.92	-0.47	-0.18	0.518056	0.066839	0.1652	-0.34	0.055605	-4.86	0.008161	-0.55	0.062038	0.13	0.637449	-1.06	0.375497	-0.18	0.1652
blue	Os.46422.1.S1_at	AK120598.1	photosystem I reaction center subunit IV A, chloroplast precursor, putative, expressed	LOC_Os07g25430	Os07g0435300	2068	none	-1.48	-0.19	-0.79	0.618802	0.001043	0.009339	-0.96	0.000825	-2.62	3.5e-05	-0.84	0.029436	0.24	0.667359	-0.62	0.234881	-0.79	0.009339
blue	Os.47679.1.S1_at	BM420353	photosystem I reaction center subunit XI, chloroplast precursor, putative, expressed	LOC_Os12g23200	Os12g0420400	2073	none	-1.48	0.96	-0.43	0.002051	0.000229	0.01957	-1.04	0.008288	-2.37	0.003886	-1.02	0.036349	0.77	0.048912	1.16	0.013225	-0.43	0.01957
blue	Os.51086.1.S1_x_at	AK060602.1	photosystem II core complex proteins psbY, chloroplast precursor, putative, expressed	LOC_Os08g02630	Os08g0119800	2063	none	-1.12	0.59	-0.74	0.115614	0.010455	0.00348	-0.37	0.000809	-2.46	9e-06	-0.54	0.026843	0.46	0.27112	0.72	0.305951	-0.74	0.00348
blue	Os.7962.1.S1_a_at	U86018.1	photosystem II 10 kDa polypeptide, chloroplast precursor, putative, expressed	LOC_Os08g10020	Os08g0200300	1930	none	-0.1	-1.49	-0.96	0.278425	0.04991	0.002161	0.05	0.123004	-0.29	0.008801	-0.05	0.121597	-1.26	0.4817	-1.72	0.502512	-0.96	0.002161
blue	Os.7974.1.S1_at	AK072473.1	photosystem I reaction center subunit II, chloroplast precursor, putative, expressed	LOC_Os08g44680	Os08g0560900	2059	none	-0.92	-1.15	-1.03	0.033989	0.013886	0.004347	-0.25	0.000162	-2.1	0.001645	-0.42	0.049211	-0.74	0.305934	-1.56	0.185477	-1.03	0.004347
blue	OsAffx.12379.1.S1_at	9630.m03520	oxygen evolving enhancer protein 3, identical, putative, expressed	LOC_Os02g36850	Os02g0578400	2078	none	-2.24	0.91	-1.22	0.005788	0.020314	0.001443	-1.6	4.7e-05	-3.94	0.071043	-1.19	0.028929	1.36	0.004659	0.45	0.347612	-1.22	0.001443
blue	Os.53814.1.S1_at	AK100234.1	dehydrogenase, putative, expressed	LOC_Os09g04050	Os09g0127300	1810	none	-0.13	-0.36	-0.85	0.353271	0.851008	0.063598	-1.85	0.243475	1.05	0.021849	0.41	0.143112	-0.86	0.125237	0.14	0.836278	-0.85	0.063598
blue	Os.7496.1.S1_a_at	AK069040.1	dehydrogenase, putative, expressed	LOC_Os10g29470	Os10g0430200	2045	none	-0.49	-0.57	-1.44	0.188651	0.056923	0.005463	-0.29	0.166616	-1.19	0.032137	0.03	0.860315	-0.33	0.469545	-0.82	0.320756	-1.44	0.005463
blue	Os.12225.1.S1_at	AK119237.1	transferase family protein, putative, expressed	LOC_Os04g42250	Os04g0500700	2063	none	0.75	0.15	0.52	0.101052	0.062632	0.00258	-0.32	0.067327	1.47	0.038997	1.09	0.001895	0.15	0.272377	0.15	0.337184	0.52	0.00258
blue	Os.7870.1.S1_at	AK060705.1	transferase family protein, putative, expressed	LOC_Os02g39850	Os02g0611800	1841	none	-0.14	-0.55	-1.66	0.002191	0.704543	0.001053	-1.58	0.001145	1.01	0.005858	0.16	0.040432	-0.48	0.020067	-0.62	0.089721	-1.66	0.001053
blue	Os.52581.1.S1_at	AK068148.1	pentatricopeptide, putative, expressed	LOC_Os04g53630	Os04g0628200	1649	none	1.49	-1.68	0.33	6e-06	0.002197	0.389621	2.16	0.02576	1.68	0.055168	0.64	0.335153	-1.78	0.003869	-1.58	0.010573	0.33	0.389621
blue	Os.11791.1.S1_at	AK070733.1	peroxisomal membrane protein, putative, expressed	LOC_Os01g53060	Os01g0730800	2005	none	-2.26	1.45	-0.03	4e-06	8.3e-05	0.757305	-1.59	0.002215	-3.67	0.000174	-1.54	0.00253	1.24	0.013523	1.66	0.001557	-0.03	0.757305
blue	Os.186.1.S1_at	L36320.1	copper/zinc superoxide dismutase, putative, expressed	LOC_Os03g22810	Os03g0351500	2011	none	0.83	0.53	-0.66	0.00274	0.049307	0.010499	0.6	0.397654	0.33	0.513778	1.56	0.005838	0.46	0.02945	0.6	0.03973	-0.66	0.010499
blue	Os.18822.1.A1_at	AK109471.1	enoyl-CoA hydratase/isomerase family protein, putative, expressed	LOC_Os01g70090	Os01g0925200	1926	none	0.34	0.04	0.74	0.498839	0.004382	0.008729	0.19	0.209481	0.76	0.028276	0.08	0.588964	0.08	0.359626	0.01	0.950985	0.74	0.008729
blue	Os.25046.1.S1_at	AK067035.1	AAA family ATPase, putative, expressed	LOC_Os04g52690	Os04g0617600	1540	none	0.05	-0.22	0.34	0.277476	0.747332	0.106654	0.38	0.043081	-0.65	0.006602	0.41	0.041715	-0.1	0.523253	-0.34	0.214246	0.34	0.106654
blue	Os.9472.1.S1_at	AK061286.1	glycine-rich protein, putative, expressed	LOC_Os03g57210	Os03g0786000	2014	none	0.39	0.29	0.88	0.000791	0.009785	0.000273	0.11	0.257754	0.54	0.013874	0.52	0.005501	0.19	0.005573	0.39	0.001192	0.88	0.000273
blue	Os.27658.1.S1_a_at	AK060422.1	phosphoribosyl transferase, putative, expressed	LOC_Os02g03540	Os02g0127700	2043	none	-0.22	-0.14	-0.04	0.305493	0.429961	0.688532	0.37	0.009457	-0.85	0.057856	-0.17	0.137295	-0.12	0.086137	-0.16	0.113003	-0.04	0.688532
blue	Os.12622.1.S1_at	AK099215.1	ribulose-phosphate 3-epimerase, chloroplast precursor, putative, expressed	LOC_Os03g07300	Os03g0169100	2065	none	-0.94	-0.8	-0.37	0.000269	0.000618	0.002221	-0.55	0.001059	-1.65	0.000296	-0.61	0.001305	-0.84	0.022911	-0.77	0.083166	-0.37	0.002221
blue	Os.6176.1.S1_at	AK073704.1	6-phosphogluconolactonase, putative, expressed	LOC_Os08g43370	Os08g0547100	2065	none	2.64	0.57	1.24	0.000782	1e-06	0.035864	2.69	0.03519	3.25	0.000383	1.99	0.006064	0.67	0.000874	0.46	0.01171	1.24	0.035864
blue	Os.20940.1.S1_at	AK067510.1	glucose-6-phosphate 1-dehydrogenase, chloroplast precursor, putative, expressed	LOC_Os03g29950	Os03g0412800	2068	none	-0.89	-0.76	-1.49	0.001251	0.170517	0.000863	-1.08	0.002846	-1.18	0.503437	-0.42	0.069005	-0.59	0.110314	-0.93	0.003716	-1.49	0.000863
blue	Os.27505.1.S1_at	AK109763.1	pectinesterase, putative, expressed	LOC_Os01g57854	Os01g0788400	1924	none	3.79	-3.55	0.88	2e-06	3e-06	0.153115	2.78	0.002858	4.89	2.1e-05	3.69	0.000479	-4.14	0.003159	-2.97	0.010424	0.88	0.153115
blue	Os.37598.1.S1_at	AK107006.1	pectinesterase, putative, expressed	LOC_Os01g20980	Os01g0311800	2071	none	1.64	-1.26	-1.95	0.004358	0.042063	0.003316	1.46	0.104197	3.11	0.000753	0.35	0.403165	-1.55	0.002669	-0.96	0.022122	-1.95	0.003316
blue	Os.2370.1.S1_at	AF249880.1	UTP--glucose-1-phosphate uridylyltransferase, putative, expressed	LOC_Os02g02560	Os02g0117700	2073	none	-1.84	-0.12	0.4	0.614701	0.000161	0.073103	-1.4	0.004509	-2.93	0.001611	-1.17	0.005983	-0.62	0.00275	0.38	0.297047	0.4	0.073103
blue	Os.26461.1.S1_at	AK064009.1	UTP--glucose-1-phosphate uridylyltransferase, putative, expressed	LOC_Os06g48760	Os06g0701200	2019	none	0.36	-0.46	0.01	0.00049	0.006345	0.859194	0.01	0.963835	0.46	0.063105	0.59	0.010514	-0.68	0.005339	-0.24	0.150183	0.01	0.859194
blue	Os.12371.1.S2_at	AK072104.1	ATP synthase gamma chain, putative, expressed	LOC_Os07g32880	Os07g0513000	2077	none	-2.18	-0.6	-1.95	0.045818	0.006054	0.000508	-0.87	0.000476	-4.54	0.002461	-1.14	0.028162	-0.14	0.518887	-1.05	0.116492	-1.95	0.000508
blue	Os.5694.1.S1_at	AK105925.1	ATP synthase B chain, chloroplast precursor, putative, expressed	LOC_Os03g17070	Os03g0278900	2071	none	-1.06	0.67	-0.49	0.120376	0.0044	0.060069	-0.53	3.5e-05	-2.11	0.000316	-0.55	0.018812	0.34	0.297969	0.99	0.294396	-0.49	0.060069
blue	Os.15057.1.S1_at	AK061855.1	vacuolar ATP synthase subunit C, putative, expressed	LOC_Os05g51530	Os05g0593100	1408	none	0.54	-0.45	-0.91	4e-06	0.000116	6.4e-05	0.26	0.028187	0.81	0.001206	0.55	0.005144	-0.51	0.002435	-0.39	0.010262	-0.91	6.4e-05
blue	Os.18187.1.S1_at	C98270	vacuolar ATP synthase subunit F, putative, expressed	LOC_Os02g57854	Os02g0824700	1346	none	0.79	-0.62	-1.27	0	1e-06	0.000339	0.57	0.000738	1.1	0.001195	0.7	0.008931	-0.64	0.000566	-0.6	0.004744	-1.27	0.000339
blue	Os.20543.1.S1_at	AK059810.1	vacuolar ATP synthase, putative, expressed	LOC_Os01g42430	Os01g0610100	1918	none	0.39	-0.09	-0.19	0.14589	0.000213	0.14272	0.2	0.012497	0.39	0.072343	0.58	0.00036	-0.09	0.154426	-0.1	0.254151	-0.19	0.14272
blue	Os.26948.1.S1_at	AK071641.1	expressed protein	LOC_Os12g07140	Os12g0168900	2028	none	0.48	-0.1	-0.31	0.185435	0.00413	0.01168	0.15	0.046707	0.51	0.096374	0.79	0.006821	-0.14	0.127271	-0.05	0.628141	-0.31	0.01168
blue	Os.37899.1.S1_at	AK063178.1	vacuolar ATP synthase, putative, expressed	LOC_Os05g01560	Os05g0106100	1811	none	0.25	-0.19	-0.18	0.008125	0.001859	0.089503	0.03	0.367455	0.2	0.163072	0.51	0.01439	-0.24	0.010959	-0.14	0.180736	-0.18	0.089503
blue	Os.4737.1.S1_at	AK059032.1	vacuolar ATPase G subunit, putative, expressed	LOC_Os04g51270	Os04g0601700	1519	none	0.66	-0.56	-0.58	2.8e-05	0	0.000543	0.59	0.015961	0.68	0.016525	0.7	0.01232	-0.69	0.000164	-0.43	0.0272	-0.58	0.000543
blue	Os.5512.1.S1_at	U27098.1	vacuolar ATP synthase, putative, expressed	LOC_Os11g06890	Os11g0169900	1955	none	0.51	0.03	-0.07	0.590267	0	0.095512	0.38	0.004411	0.55	0.013175	0.6	0.000202	-0.06	0.244884	0.12	0.068501	-0.07	0.095512
blue	Os.6429.1.S1_a_at	AK067501.1	vacuolar ATP synthase subunit D 1, putative, expressed	LOC_Os04g55040	Os04g0643100	1692	none	0.68	-0.39	-0.38	0.000643	0.000281	0.005687	0.26	0.056969	0.83	0.005562	0.95	0.002079	-0.35	0.032343	-0.44	0.032081	-0.38	0.005687
blue	Os.8078.1.S1_at	AK067605.1	vacuolar ATP synthase subunit d, putative, expressed	LOC_Os01g40470	Os01g0587000	1243	none	0.46	-0.39	-0.52	0.000165	0.000789	0.002348	0.52	0.010051	0.32	0.092113	0.56	0.03747	-0.42	0.001332	-0.36	0.027039	-0.52	0.002348
blue	Os.20081.1.S1_x_at	NM_190678.1	WD domain, G-beta repeat domain containing protein, expressed	LOC_Os01g63900	Os01g0857900	1242	none	0.27	0.27	0.54	0.430125	0.329597	0.059204	0.91	0.017939	-1.01	0.008362	0.92	0.102446	0.6	0.147366	-0.07	0.808113	0.54	0.059204
blue	Os.9414.1.S1_at	AK063768.1	RAD23 DNA repair protein, putative, expressed	LOC_Os08g33340	Os08g0430200	1618	none	0.48	-0.07	-0.39	0.162161	0.010597	0.000405	-0.01	0.846375	0.9	0.0007	0.55	0.03157	-0.02	0.457784	-0.12	0.165321	-0.39	0.000405
blue	Os.17163.1.S1_at	CB096298	UDP-N-acetylglucosamine--dolichyl-phosphate N-acetylglucosaminephosphotransferase, putative, expressed	LOC_Os07g46640	Os07g0661100	1890	none	0.25	0.3	0.26	0.045563	0.070317	0.359253	0.6	0.04398	0.01	0.909529	0.15	0.29684	-0.02	0.916695	0.62	0.035607	0.26	0.359253
blue	Os.17170.1.S1_at	AK111887.1	calcineurin B, putative, expressed	LOC_Os12g40510	Os12g0597000	1993	none	1.45	-0.7	-0.74	0.000398	0.000207	0.000539	0.68	0.092064	2.52	0.014767	1.14	0.015822	-0.56	0.002254	-0.84	0.048301	-0.74	0.000539
blue	Os.406.1.S1_a_at	AF332873.1	CGMC_MAPKCGMC_2_ERK.2 - CGMC includes CDA, MAPK, GSK3, and CLKC kinases, expressed	LOC_Os03g17700	Os03g0285800	2064	none	1.57	-0.33	0.18	0.097201	0.000953	0.438484	1.13	0.00114	1.86	0.001429	1.73	0.018174	-0.53	0.006556	-0.13	0.693437	0.18	0.438484
blue	Os.19570.1.S1_at	AK064345.1	Ser/Thr protein phosphatase family protein, putative, expressed	LOC_Os06g06880	Os06g0164100	1900	none	-0.21	-0.44	0	1.1e-05	0.092718	0.968988	-0.25	0.096121	-0.44	0.035469	0.06	0.404281	-0.52	0.00074	-0.36	0.0199	0	0.968988
blue	OsAffx.25613.1.S1_at	9631.m04651	transposon protein, putative, unclassified, expressed	LOC_Os03g47790	none	1582	none	0.36	0.78	1.67	0.017302	0.209243	0.010293	-0.94	0.040834	0.94	0.046161	1.08	0.02768	1.06	0.046283	0.49	0.268874	1.67	0.010293
blue	Os.27360.1.A1_at	AK065300.1	DNA mismatch repair protein MSH3, putative, expressed	LOC_Os04g58630	Os04g0682900	1702	none	0.34	0.25	0.55	0.413499	0.107122	0.079204	0.93	0.004104	-0.5	0.001272	0.59	0.027737	0.32	0.201673	0.19	0.523336	0.55	0.079204
blue	Os.12054.1.S1_at	AK067100.1	pyridoxal-dependent decarboxylase protein, putative, expressed	LOC_Os02g24354	Os02g0440000	1971	none	0.26	0.09	-0.04	0.358718	0.11388	0.771467	0.44	0.001998	0.11	0.705521	0.24	0.105599	0.26	0.039621	-0.07	0.256108	-0.04	0.771467
blue	Os.13550.1.S1_at	AK071042.1	dihydrodipicolinate synthase, chloroplast precursor, putative, expressed	LOC_Os04g18200	Os04g0254000	2058	none	-0.23	0.09	0.14	0.566921	0.356721	0.083492	0.29	0.011305	-0.92	0.015719	-0.06	0.232532	0.2	0.327864	-0.02	0.891681	0.14	0.083492
blue	Os.7615.1.S1_at	AK101807.1	radical SAM enzyme, putative, expressed	LOC_Os05g43576	Os05g0511500	1905	none	0.87	0.06	-0.8	0.818941	0.056944	0.077911	-0.45	0.095527	1.83	0.000817	1.23	0.022384	-0.46	0.235357	0.58	0.001027	-0.8	0.077911
blue	Os.14415.1.S1_a_at	AK072689.1	lipoxygenase, putative, expressed	LOC_Os03g49380	Os03g0700700	2061	none	1.69	-0.87	-1.21	0.075812	0.034274	0.029927	0.3	0.326854	2.88	0.000553	1.9	0.035792	-1.82	0.000756	0.07	0.783181	-1.21	0.029927
blue	Os.20910.1.S1_at	AK072296.1	inositol hexaphosphate kinase, putative, expressed	LOC_Os02g32370	Os02g0523800	1622	none	0.1	-0.55	-0.52	0.065221	0.812456	0.016863	0.55	0.528892	-0.52	0.031841	0.28	0.077644	-0.79	0.109369	-0.31	0.444295	-0.52	0.016863
blue	Os.5934.1.S1_at	AK070107.1	inositol-1-monophosphatase, putative, expressed	LOC_Os02g07350	Os02g0169900	2070	none	-1.07	0.55	-0.14	0.002088	0.000823	0.114199	-0.9	0.006202	-1.71	0.010281	-0.6	0.033572	0.29	0.089641	0.81	0.008264	-0.14	0.114199
blue	Os.57379.1.S1_at	AK111411.1	endonuclease, putative, expressed	LOC_Os01g71960	Os01g0948100	1971	none	0.01	-0.72	0.45	0.052991	0.98098	0.162907	0.14	0.612185	0.19	0.802361	-0.31	0.19862	-0.34	0.352163	-1.1	0.091207	0.45	0.162907
blue	Os.27831.1.S1_at	AK067201.1	uncharacterized RNA methyltransferase pc1998, putative, expressed	LOC_Os01g69120	Os01g0920300	2071	none	-0.75	0.73	0.05	0.035623	0.190807	0.795167	-0.19	0.334206	-1.26	0.449556	-0.79	0.050541	1.14	0.131626	0.32	0.21983	0.05	0.795167
blue	Os.8412.1.S1_at	AK102053.1	ATP phosphoribosyltransferase, putative, expressed	LOC_Os03g04169	Os03g0134300	1962	none	-1.07	1.16	0.62	4.3e-05	0.000545	0.008444	-0.61	0.001069	-1.86	0.000727	-0.75	0.054606	1.44	0.004778	0.88	0.015365	0.62	0.008444
blue	Os.49336.1.S1_s_at	AK071358.1	formyl transferase, putative, expressed	LOC_Os03g01222	Os03g0102100	2071	none	-1.23	-0.68	-0.52	0.000402	0.000279	0.008622	-0.61	0.046533	-1.82	0.029387	-1.27	0.011311	-0.6	0.001283	-0.76	0.020058	-0.52	0.008622
blue	Os.9039.1.S1_at	AK066796.1	acetamidase, putative, expressed	LOC_Os01g55950	Os01g0764900	2080	none	-2.13	-0.07	0.38	0.903554	0.016711	0.058432	-0.24	0.248989	-4.42	0.009216	-1.73	0.011109	0.66	0.180403	-0.81	0.301857	0.38	0.058432
blue	Os.8488.1.S1_s_at	AK062851.1	glycine cleavage system H protein, putative, expressed	LOC_Os10g37180	Os10g0516100	2074	none	-3.76	-1.08	-2.2	0.096181	0.005354	0.000495	-1.78	3.7e-05	-7.66	0.001178	-1.85	0.051053	-0.82	0.39914	-1.34	0.312123	-2.2	0.000495
blue	OsAffx.4091.1.S1_at	9632.m04299	glycosyltransferase sugar-binding region containing DXD motif, putative, expressed	LOC_Os04g44740	Os04g0529700	1453	none	0.98	0.4	-2.02	0.038011	0.002289	0.000704	0.47	0.101943	1.65	0.071006	0.83	0.130278	0.31	0.134143	0.5	0.113359	-2.02	0.000704
blue	Os.213.1.S1_at	AK103164.1	pyruvate kinase, putative, expressed	LOC_Os01g16960	Os01g0276700	1675	none	0.47	0.84	-0.88	0.004187	0.124862	0.005204	0.57	0.031894	0.61	0.192277	0.23	0.34751	0.48	0.046871	1.19	0.077266	-0.88	0.005204
blue	Os.23365.1.S1_at	AK107494.1	glucose-6-phosphate isomerase, putative, expressed	LOC_Os08g37380	Os08g0478800	1423	none	0.14	0.4	0.74	0.000414	0.297861	2e-05	0.51	0.003983	-0.4	0.127281	0.32	0.118898	0.31	0.086026	0.48	0.006565	0.74	2e-05
blue	Os.4697.1.S1_at	D45218.1	glucose-6-phosphate isomerase, putative, expressed	LOC_Os06g14510	Os06g0256500	1454	none	0.34	-0.21	-0.68	0.138865	0.093386	0.001956	-0.14	0.366354	0.51	0.012514	0.64	0.166242	-0.11	0.135122	-0.31	0.272226	-0.68	0.001956
blue	Os.15065.1.S1_at	AK120722.1	fructose-1,6-bisphosphatase, putative, expressed	LOC_Os06g45370	Os06g0664200	2073	none	-2.55	-0.52	-1.24	0.117117	0.001204	0.001642	-1.08	0.000764	-4.6	0.000608	-1.97	0.005411	-0.29	0.29191	-0.75	0.050571	-1.24	0.001642
blue	Os.2447.1.S1_at	AF162665.1	aldehyde dehydrogenase, putative, expressed	LOC_Os06g15990	Os06g0270900	1685	none	0.03	0.05	-0.01	0.502588	0.867937	0.853595	0.14	0.106493	-0.02	0.959083	-0.03	0.131502	0.01	0.890177	0.09	0.427299	-0.01	0.853595
blue	Os.12423.1.S1_at	AK059805.1	triosephosphate isomerase, cytosolic, putative, expressed	LOC_Os01g62420	Os01g0841600	1501	none	0.19	-1.19	-0.45	0.000368	0.500359	0.031974	-0.38	0.114925	0.51	0.354031	0.44	0.272508	-1.63	0.000773	-0.75	0.086091	-0.45	0.031974
blue	Os.27590.1.S1_at	AK103256.1	transketolase, putative, expressed	LOC_Os03g44300	Os03g0645100	2054	none	-0.48	-0.19	-0.86	0.056999	0.028586	0.002843	-0.04	0.172114	-1.09	0.004918	-0.3	0.081794	-0.26	0.105623	-0.12	0.451812	-0.86	0.002843
blue	Os.26566.1.S1_at	AK070041.1	phosphoglycerate kinase protein, putative, expressed	LOC_Os02g07260	Os02g0169300	1959	none	0.2	-0.19	0.05	0.014603	0.393921	0.38632	0.2	0.035937	0.32	0.118205	0.08	0.68569	-0.34	0.004086	-0.04	0.626338	0.05	0.38632
blue	Os.27545.1.S1_at	AK106058.1	aldose 1-epimerase, putative, expressed	LOC_Os04g38540	Os04g0458600	1953	none	1.63	-1.36	1.31	0.029649	0.005994	0.051491	1	0.499477	2.38	0.02582	1.51	0.123613	-1.3	0.225428	-1.43	0.143725	1.31	0.051491
blue	Os.5288.1.S1_a_at	AB112060.1	monogalactosyldiacylglycerol synthase, putative, expressed	LOC_Os02g55910	Os02g0802700	2032	none	0.78	-0.6	-0.79	0.004822	0.054613	0.018697	0	0.99377	0.89	0.001186	1.45	0.001155	-0.75	0.001472	-0.45	0.177436	-0.79	0.018697
blue	OsAffx.26318.1.S1_at	9632.m03263	digalactosyldiacylglycerol synthase, chloroplast precursor, putative, expressed	LOC_Os04g34000	Os04g0416900	1332	none	0.13	0.56	1.2	0.054762	0.663567	0.002843	0	0.992654	-0.51	0.14622	0.88	0.110282	0.33	0.430932	0.79	0.125548	1.2	0.002843
blue	Os.25624.1.S1_at	AK065123.1	acyltransferase, putative, expressed	LOC_Os10g42720	Os10g0577900	2038	none	-1.19	0.64	-0.04	0.038584	0.000496	0.749318	-0.72	0.030848	-1.99	0.009337	-0.86	0.061483	-0.02	0.922695	1.29	0.009462	-0.04	0.749318
blue	Os.9134.1.S1_at	AK103418.1	glutathione reductase, putative, expressed	LOC_Os03g06740	Os03g0163300	2076	none	-0.84	0.82	-0.1	0.00047	0.001768	0.480081	-0.27	0.041769	-1.36	0.004532	-0.88	0.017517	0.85	0.010614	0.78	0.03241	-0.1	0.480081
blue	Os.29825.1.S1_a_at	AK067229.1	uncharacterized glycosyltransferase, putative, expressed	LOC_Os08g38710	Os08g0495800	1738	none	-0.89	-1.29	-1.43	0.004416	0.08426	0.006987	-0.57	0.486462	-0.39	0.009508	-1.71	0.002086	-1.52	0.019318	-1.06	0.112798	-1.43	0.006987
blue	Os.15682.1.A1_at	AK110698.1	mannose-6-phosphate isomerase, putative, expressed	LOC_Os11g38810	Os11g0600900	1686	none	0.58	-1.29	-0.88	0.00045	0.404852	0.082623	0.33	0.193944	0.75	0.69528	0.68	0.06643	-1.63	0.000357	-0.96	0.029763	-0.88	0.082623
blue	Os.43951.1.S1_at	AK121972.1	mannose-1-phosphate guanyltransferase, putative, expressed	LOC_Os03g16150	Os03g0268400	2038	none	1.6	-1.22	-1.12	0.003109	0.000172	0.000178	0.47	0.006016	2.9	2.7e-05	1.42	0.063885	-1.74	0.000249	-0.7	0.048833	-1.12	0.000178
blue	Os.21764.1.S1_at	AK069126.1	GTP cyclohydrolase I 1, putative, expressed	LOC_Os04g56710	Os04g0662700	1262	none	-0.98	-0.2	-2.06	0.416703	0.025332	0.00087	0.22	0.259991	-1.91	0.196601	-1.25	0.043345	0.05	0.590961	-0.45	0.350627	-2.06	0.00087
blue	Os.50632.1.S1_x_at	AU088655	folylpolyglutamate synthetase, putative, expressed	LOC_Os10g35940	Os10g0503200	2066	none	-2.09	0.11	-0.49	0.752712	4.3e-05	0.051082	-1.29	0.005197	-3.75	0.004897	-1.22	0.054868	0.32	0.426943	-0.1	0.631317	-0.49	0.051082
blue	Os.15600.1.S1_a_at	AK065708.1	acyl-CoA synthetase protein, putative, expressed	LOC_Os12g07110	Os12g0168700	2049	none	-0.96	-1.84	-0.51	0.003796	1e-05	0.018543	-0.86	0.008984	-1.43	0.006456	-0.58	0.099322	-1.31	0.051658	-2.37	0.085306	-0.51	0.018543
blue	Os.7310.1.S1_at	AK100521.1	acyl-CoA synthetase protein, putative, expressed	LOC_Os05g25310	Os05g0317200	2072	none	0.62	0	-0.2	0.973698	7e-06	0.024304	0.29	0.001013	0.92	0.002752	0.64	0.013287	-0.26	0.006065	0.27	0.041761	-0.2	0.024304
blue	Os.27713.1.A1_at	AK120567.1	3-ketoacyl-CoA synthase, putative, expressed	LOC_Os11g37900	Os11g0591200	1217	none	0.38	-2.55	-2.15	0	0.258083	0.001918	-0.81	0.003487	0.65	0.304083	1.3	0.111852	-2.66	0.000273	-2.43	0.006654	-2.15	0.001918
blue	Os.53085.1.S1_at	AK070754.1	3-ketoacyl-CoA synthase, putative, expressed	LOC_Os05g49900	Os05g0574600	1813	none	2.06	-1.16	0.03	0.00166	0.015217	0.885134	1.39	0.010912	3.99	0.001355	0.79	0.297856	-1.15	0.023255	-1.16	0.088367	0.03	0.885134
blue	Os.11114.1.S1_at	AK103568.1	acyl-desaturase, chloroplast precursor, putative, expressed	LOC_Os01g69080	Os01g0919900	1908	none	-1.1	1.23	0.45	0.002109	0	0.041894	-1.23	1.4e-05	-0.93	0.011284	-1.13	0.007568	0.64	0.001053	1.81	0.040047	0.45	0.041894
blue	Os.11144.1.S1_at	AK059870.1	vacuolar protein sorting-associated protein 28 homolog 2, putative, expressed	LOC_Os01g57260	Os01g0781000	1518	none	0.04	0.11	1.72	0.06172	0.818489	0.000134	-0.23	0.093923	0.12	0.24214	0.22	0.218929	0.14	0.113544	0.08	0.463495	1.72	0.000134
blue	Os.11648.1.S1_at	AK066163.1	ZAC, putative, expressed	LOC_Os02g49070	none	1398	none	0.51	-0.67	-0.92	0.000122	0.000313	0.007855	0.66	0.033844	0.01	0.902979	0.86	0.004258	-0.86	0.00716	-0.48	0.059353	-0.92	0.007855
blue	Os.19079.1.S1_at	AK073965.1	dynamin family protein, putative, expressed	LOC_Os01g69130	Os01g0920400	1625	none	0.39	0.14	-0.01	0.045451	0.024999	0.941125	0.25	0.019318	0.31	0.328511	0.61	0.004129	0.11	0.198439	0.18	0.230508	-0.01	0.941125
blue	Os.20281.1.S1_at	AK103856.1	vacuolar protein-sorting protein bro1, putative, expressed	LOC_Os10g35250	Os10g0495300	1539	none	0.29	-0.16	-0.68	0.064014	0.012593	0.091229	0.26	0.230966	0.22	0.322184	0.38	0.048817	-0.19	0.196385	-0.13	0.289162	-0.68	0.091229
blue	Os.24640.1.A1_at	AK061375.1	modifier of rudimentary protein, expressed	LOC_Os03g37580	Os03g0572300	1974	none	-0.31	0.1	0.76	0.461871	0.188544	0.017765	0.19	0.341972	-1.11	0.013714	-0.02	0.868584	0.07	0.681946	0.12	0.636509	0.76	0.017765
blue	Os.28775.1.S1_at	CF311984	SNF7 domain containing protein, putative, expressed	LOC_Os07g29630	Os07g0479400	1543	none	0.23	-0.06	0.18	0.208598	0.049933	0.073192	0.03	0.76136	0.26	0.069037	0.39	0.031146	-0.04	0.664148	-0.07	0.185515	0.18	0.073192
blue	Os.6788.1.S1_at	AY224520.1	SNF7 domain containing protein, putative, expressed	LOC_Os06g43590	Os06g0643300	1379	none	0.15	-0.17	-0.21	0.000952	0.007157	0.07489	0.08	0.171138	0.12	0.250884	0.25	0.059457	-0.2	0.027694	-0.14	0.076834	-0.21	0.07489
blue	Os.14113.1.S1_at	AK061203.1	ras-related protein, putative, expressed	LOC_Os03g46390	Os03g0666500	1756	none	0.38	0.03	-1	0.886555	0.040683	0.001145	-0.37	0.093486	0.87	0.003959	0.65	0.001825	-0.47	0.001518	0.53	0.017039	-1	0.001145
blue	Os.12243.1.S1_at	AK065664.1	cysteine synthase, chloroplast precursor, putative, expressed	LOC_Os01g59920	Os01g0814800	2002	none	-1.58	0.07	0.07	0.923571	0.128431	0.785863	0.4	0.434456	-3.49	0.195636	-1.65	0.009364	1.3	0.013323	-1.17	0.049529	0.07	0.785863
blue	Os.30977.1.S1_at	AK108034.1	C-5 cytosine-specific DNA methylase, putative, expressed	LOC_Os03g58400	Os03g0798300	1584	none	0.44	-0.15	0.01	0.418204	0.069361	0.945922	0.6	0.220797	0.02	0.974535	0.7	0.084612	-0.08	0.512522	-0.21	0.586606	0.01	0.945922
blue	Os.4766.1.S1_at	AK103834.1	1,2-dihydroxy-3-keto-5-methylthiopentene dioxygenase protein, putative, expressed	LOC_Os10g28350	Os10g0419400	1848	none	1.04	-2.9	-0.17	0.000485	0.017341	0.623707	0.74	0.03392	1.77	0.018555	0.61	0.06637	-4.23	0.000101	-1.57	0.149959	-0.17	0.623707
blue	Os.12201.1.S1_at	AK065039.1	1-aminocyclopropane-1-carboxylate oxidase 1, putative, expressed	LOC_Os09g27750	Os09g0451000	1998	none	-0.87	-1.13	-0.37	0.000264	0.05372	0.256411	-1.01	0.00194	-1.12	0.178022	-0.47	0.356836	-1.49	0.001323	-0.78	0.086348	-0.37	0.256411
blue	Os.37866.1.S1_at	AK068002.1	homocysteine S-methyltransferase protein, putative, expressed	LOC_Os03g12110	Os03g0221200	1874	none	1.73	-1.1	-1.48	0.008494	0.101707	0.006177	-1.54	0.123011	4.69	0.008855	2.03	0.034742	-1.64	0.011848	-0.57	0.327489	-1.48	0.006177
blue	Os.353.1.S1_at	AK102512.1	cysteine synthase, chloroplast/chromoplast precursor, putative, expressed	LOC_Os04g08350	Os04g0165700	2013	none	-1.44	-0.18	0.13	0.697292	0.000152	0.603542	-0.73	0.000997	-1.38	0.06823	-2.22	0.00133	0.55	0.218403	-0.91	0.285604	0.13	0.603542
blue	Os.17814.2.S1_x_at	AK068064.1	lactate/malate dehydrogenase, putative, expressed	LOC_Os07g43700	Os07g0630800	2038	none	-2.98	-0.43	-0.84	0.172432	0.000379	0.268441	-1.29	0.00369	-4.64	0.002454	-3	0.000399	-0.49	0.4566	-0.37	0.164804	-0.84	0.268441
blue	Os.26206.1.S1_at	AK104821.1	lactate/malate dehydrogenase, putative, expressed	LOC_Os03g56280	Os03g0773800	2063	none	-0.93	0.86	1.22	4e-06	0.0166	0.005706	-0.14	0.108164	-2.21	3.5e-05	-0.45	0.032117	0.87	0.001222	0.85	0.003829	1.22	0.005706
blue	Os.4264.1.S1_at	AF302906.1	citrate synthase, putative, expressed	LOC_Os02g10070	Os02g0194100	2053	none	0.68	0.35	-0.36	0.011532	0.00395	0.069281	0.49	0.006044	0.94	0.008938	0.59	0.013696	0.17	0.060833	0.54	0.075523	-0.36	0.069281
blue	Os.17369.1.S1_a_at	AB073547.2	FAD binding domain of DNA photolyase domain containing protein, expressed	LOC_Os04g37920	Os04g0452100	2043	none	-0.73	-1.86	0.24	0.000362	0.006097	0.248157	-0.17	0.208097	-1.33	0.045196	-0.67	0.003502	-1.38	0.003281	-2.35	0.021765	0.24	0.248157
blue	Os.4601.1.S1_a_at	AB109892.1	phytochrome B, putative, expressed	LOC_Os03g19590	Os03g0309200	2044	none	-0.27	0.14	0.25	0.645505	0.285954	0.17078	0.04	0.61354	-0.38	0.466886	-0.48	0.035246	0.57	0.01882	-0.28	0.098942	0.25	0.17078
blue	Os.52157.1.S1_x_at	AK100677.1	OsFBO10 - F-box and other domain containing protein, expressed	LOC_Os11g34460	Os11g0547000	1218	none	0.03	-0.42	-0.33	0.203373	0.964963	0.183525	-0.37	0.166691	0.77	0.71812	-0.32	0.153004	-0.84	0.012469	0	0.997864	-0.33	0.183525
blue	Os.7987.1.S1_at	AK067038.1	GIGANTEA, putative, expressed	LOC_Os01g08700	Os01g0182600	1428	none	0.28	-0.44	0.01	0.074443	0.05068	0.849658	0.21	0.091443	0.05	0.884035	0.57	0.000974	-0.83	0.011832	-0.05	0.910388	0.01	0.849658
blue	Os.8142.1.S1_a_at	AK067314.1	response regulator receiver domain containing protein, expressed	LOC_Os09g36220	Os09g0532400	2056	none	-0.08	0.22	0.6	0.216363	0.629955	0.03942	0.14	0.302454	-0.75	0.016109	0.37	0.005946	0.54	0.02551	-0.09	0.730317	0.6	0.03942
blue	Os.2330.1.S1_at	AF049356.1	amine oxidase, flavin-containing, domain containing protein, expressed	LOC_Os03g08570	none	2068	none	-0.26	-0.4	-0.42	0.128738	0.283781	0.012966	-0.04	0.738657	-0.98	0.000388	0.23	0.238251	-0.16	0.200579	-0.65	0.006246	-0.42	0.012966
blue	Os.2467.1.S1_at	AF288196.3	violaxanthin de-epoxidase, putative, expressed	LOC_Os04g31040	Os04g0379700	2077	none	-3.2	-0.08	-0.63	0.799317	0.008321	0.135058	-1.17	0.005013	-6.76	0.000794	-1.66	0.007662	0.33	0.517059	-0.48	0.263056	-0.63	0.135058
blue	Os.24901.1.A1_at	AK066182.1	lycopene epsilon cyclase, chloroplast precursor, putative, expressed	LOC_Os01g39960	Os01g0581300	2060	none	-1.78	-1.21	0.33	0.050786	0.003304	0.097985	-0.7	0.003406	-3	0.030829	-1.65	0.00842	-1.25	0.307965	-1.16	0.074856	0.33	0.097985
blue	Os.28290.1.S1_at	AK064824.1	9-cis-epoxycarotenoid dioxygenase 1, chloroplast precursor, putative, expressed	LOC_Os02g47510	Os02g0704000	2062	none	-3.1	-1.67	-1.28	7.1e-05	0.004	0.002131	-0.52	0.008852	-5.89	4.1e-05	-2.88	0.014524	-1.66	0.02822	-1.68	0.004352	-1.28	0.002131
blue	OsAffx.7314.1.S1_at	9639.m03288	amine oxidase, flavin-containing, domain containing protein, expressed	LOC_Os11g36440	Os11g0572700	2068	none	-1.12	0.17	0.5	0.527595	0.000336	0.109799	-0.75	0.013071	-1.79	0.004816	-0.81	0.023313	0.65	0.217536	-0.3	0.355301	0.5	0.109799
blue	Os.28203.1.S1_a_at	AK071685.1	glyceraldehyde-3-phosphate dehydrogenase, putative, expressed	LOC_Os04g38600	Os04g0459500	2060	none	-2.97	-2.25	-2.24	0.027269	0.000575	0.000271	-1.22	0.002973	-4.94	0.000147	-2.74	0.012765	-1.11	0.349215	-3.38	0.120085	-2.24	0.000271
blue	Os.4329.1.S1_at	CB644543	glyceraldehyde-3-phosphate dehydrogenase, putative, expressed	LOC_Os03g03720	Os03g0129300	2061	none	-1.36	-1.61	-1.47	0.072242	0.009935	0.002344	-0.28	0.013588	-3.06	2.2e-05	-0.73	0.005029	-0.84	0.355754	-2.39	0.187619	-1.47	0.002344
blue	Os.46383.2.A1_s_at	CB652033	phosphoribulokinase/Uridine kinase family protein, expressed	LOC_Os02g47020	Os02g0698000	2066	none	-1.4	-1.26	-0.74	0.092848	0.001716	0.000277	-0.52	0.002226	-2.47	0.008637	-1.21	0.017385	-0.68	0.42666	-1.84	0.214054	-0.74	0.000277
blue	Os.14174.1.S1_at	AK059296.1	radical SAM enzyme, putative, expressed	LOC_Os08g42730	Os08g0540100	1296	none	0.3	-0.79	-1.59	0.003295	0.152647	0.002258	0.96	0.020505	-0.08	0.471459	0.01	0.943951	-0.6	0.002571	-0.97	0.001981	-1.59	0.002258
blue	Os.19725.1.S1_x_at	AU094796	aminotransferase, classes I and II, domain containing protein, expressed	LOC_Os10g41150	Os10g0560900	1668	none	0.3	0.6	-0.03	0.05919	0.524211	0.878503	1.77	0.000683	-1.75	0.014785	0.88	0.10929	0.98	0.038311	0.22	0.327044	-0.03	0.878503
blue	Os.10424.1.S1_at	AK060449.1	omega-6 fatty acid desaturase, chloroplast precursor, putative, expressed	LOC_Os08g34220	Os08g0440900	2072	none	-2.19	0.29	-1.05	0.044361	0	0.019082	-1.81	6e-06	-3.05	5.2e-05	-1.7	0.021435	0.28	0.056719	0.3	0.116844	-1.05	0.019082
blue	Os.53870.1.A1_at	AK100529.1	endonuclease III-like protein 1, putative, expressed	LOC_Os11g16580	Os11g0267300	2043	none	-1.61	0.06	-0.11	0.908888	0.010118	0.567199	-0.25	0.405483	-4.39	0.000969	-0.2	0.347783	1.06	0.002452	-0.94	0.010683	-0.11	0.567199
blue	Os.8907.1.S1_at	AK102132.1	endonuclease/exonuclease/phosphatase family domain containing protein, expressed	LOC_Os01g58690	Os01g0801100	2003	none	-0.5	0.47	-0.25	0.032682	0.010818	0.039994	-0.36	0.059014	-0.63	0.090592	-0.51	0.150746	0.27	0.221071	0.67	0.029721	-0.25	0.039994
blue	OsAffx.12351.1.S1_at	9630.m03311	leucine-rich repeat receptor-like protein kinase 1, putative, expressed	LOC_Os02g34750	Os02g0552600	1812	none	-0.54	-0.19	0.18	0.275408	0.033155	0.256287	0.27	0.219707	-1.42	0.064629	-0.48	0.128033	-0.21	0.253784	-0.17	0.640541	0.18	0.256287
blue	OsAffx.23378.2.S1_at	9629.m02413	poly synthetase 2-B, putative, expressed	LOC_Os01g24920	Os01g0351100	1599	none	0.25	-0.13	-0.35	0.576258	0.236579	0.202371	0.49	0.05499	-0.09	0.82445	0.35	0.364137	-0.25	0.521436	-0.02	0.967702	-0.35	0.202371
blue	Os.27959.1.A1_at	AK103771.1	CDK-activating kinase assembly factor MAT1 family protein, expressed	LOC_Os06g07480	Os06g0171700	1428	none	-1.1	0.3	-0.87	0.145871	0.002015	0.000423	-1.27	0.018275	-1.2	0.092372	-0.82	0.08981	0.26	0.393853	0.34	0.312644	-0.87	0.000423
blue	Os.10774.1.S1_at	AK099848.1	monodehydroascorbate reductase, putative, expressed	LOC_Os08g05570	Os08g0151800	2039	none	0.4	0	-0.5	0.979505	0.014778	0.023323	0.44	0.086464	0.09	0.621252	0.68	0.076375	0.01	0.950952	-0.02	0.960101	-0.5	0.023323
blue	Os.10609.1.S1_at	AK070842.1	OsAPx4 - Peroxisomal Ascorbate Peroxidase encoding gene 5,8,9, expressed	LOC_Os08g43560	Os08g0549100	2067	none	-0.39	0	-0.18	0.984906	0.052586	0.031063	0.05	0.6296	-1.14	0.002352	-0.08	0.193782	-0.03	0.58559	0.03	0.824285	-0.18	0.031063
blue	Os.17125.1.S1_at	AK065893.1	peroxidase precursor, putative, expressed	LOC_Os08g41090	Os08g0522400	2067	none	-0.41	-0.03	0	0.920024	0.648692	0.999234	0.48	0.167017	-1.51	0.496228	-0.21	0.491277	0.23	0.624407	-0.29	0.498123	0	0.999234
blue	Os.4987.1.S1_at	AY382617.1	OsAPx3 - Peroxisomal Ascorbate Peroxidase encoding gene 5,8, expressed	LOC_Os04g14680	Os04g0223300	1509	none	-0.43	1.01	0.02	0.040142	0.370311	0.869999	-2.52	0.016028	0.89	0.078665	0.35	0.629514	0.3	0.405334	1.72	0.067382	0.02	0.869999
blue	Os.4756.1.S1_at	AK121892.1	N-carbamoylputrescine amidase, putative, expressed	LOC_Os02g33080	Os02g0533900	2005	none	0.13	-0.32	0.38	0.001156	0.275142	0.059591	-0.16	0.047755	0.67	0.001223	-0.12	0.428573	-0.32	0.023781	-0.32	0.011685	0.38	0.059591
blue	Os.52050.1.S1_at	AK064621.1	oxidoreductase, putative, expressed	LOC_Os04g27850	Os04g0346000	1807	none	1.84	-0.55	0.37	0.00282	1e-06	0.013871	1.16	0.01786	2.23	0.001467	2.12	0.005471	-0.95	7.1e-05	-0.15	0.314122	0.37	0.013871
blue	Os.2881.1.S1_at	AK121010.1	proline oxidase, mitochondrial precursor, putative, expressed	LOC_Os10g40360	Os10g0550900	1606	none	0.57	-0.15	-0.72	0.850688	0.340334	0.024596	1.22	0.050244	0.08	0.952376	0.41	0.236024	-0.66	0.203304	0.35	0.739981	-0.72	0.024596
blue	Os.49082.1.S1_at	AK068200.1	aminotransferase, putative, expressed	LOC_Os07g27780	Os07g0461900	1882	none	-0.82	-0.38	1	0.295879	0.021732	0.010453	-0.68	0.025367	-1.48	0.080525	-0.29	0.563831	0.29	0.033027	-1.05	0.002485	1	0.010453
blue	Os.27378.1.A1_at	CB635975	nitric oxide synthase 1, putative, expressed	LOC_Os02g01440	Os02g0104700	2070	none	-0.39	0.51	0.6	0.217846	0.194978	0.04084	0.23	0.076668	-0.94	0.245967	-0.46	0.143849	1.02	0.090089	0	0.987205	0.6	0.04084
blue	Os.10973.1.S1_at	AK101893.1	tRNA synthetases class II domain containing protein, expressed	LOC_Os01g27520	Os01g0372700	1962	none	-0.18	-0.03	-0.01	0.778908	0.261936	0.733461	0.21	0.143857	-0.83	0.003398	0.07	0.207161	0.15	0.122313	-0.2	0.091655	-0.01	0.733461
blue	Os.11564.1.S1_at	AK069699.1	cysteinyl-tRNA synthetase, putative, expressed	LOC_Os09g38420	Os09g0556500	2073	none	-1.9	-0.31	0.25	0.593697	0.008088	0.500095	-0.79	0.009372	-3.34	0.056266	-1.56	0.031801	0.63	0.309355	-1.24	0.016934	0.25	0.500095
blue	Os.14456.1.S1_at	AK069114.1	tRNA synthetase, putative, expressed	LOC_Os01g54020	Os01g0743400	2075	none	-1.78	0.63	-0.23	0.058394	0	0.226155	-1.84	0.000489	-2.36	0.001931	-1.13	0.062692	1.11	0.006868	0.16	0.533482	-0.23	0.226155
blue	Os.22795.1.S1_at	AK058738.1	threonyl-tRNA synthetase, putative, expressed	LOC_Os02g33500	Os02g0538000	2078	none	-1.25	0.02	-0.22	0.940407	0.008779	0.073068	-0.36	0.056992	-2.51	0.001989	-0.87	0.002332	0.32	0.261995	-0.27	0.511363	-0.22	0.073068
blue	Os.27413.1.S1_at	AK065948.1	tRNA synthetase class I, putative, expressed	LOC_Os02g53770	Os02g0778200	2068	none	-0.86	0.58	0.49	0.001325	0.005333	0.081962	-0.55	0.021747	-1.65	0.031816	-0.38	0.330522	0.49	0.029555	0.66	0.057598	0.49	0.081962
blue	Os.27835.1.S1_at	AK066714.1	alanyl-tRNA synthetase, putative, expressed	LOC_Os06g13660	Os06g0245800	2077	none	-1.33	-0.25	-0.75	0.392014	0.007274	0.009422	-0.26	0.011107	-2.95	4.4e-05	-0.79	0.019052	-0.07	0.836668	-0.43	0.297891	-0.75	0.009422
blue	Os.30724.1.S1_at	AK066904.1	tRNA synthetase class II core domain containing protein, expressed	LOC_Os02g51830	none	2072	none	-1.05	-0.3	-0.56	0.03819	0.001123	0.042254	-0.54	0.000968	-1.89	0.008332	-0.72	0.031877	-0.29	0.135645	-0.31	0.071425	-0.56	0.042254
blue	Os.31875.1.S1_at	AK106594.1	prolyl-tRNA synthetase, putative, expressed	LOC_Os07g07060	Os07g0165000	2076	none	-1.16	-0.57	-0.85	0.001494	0.000441	0.003476	-0.52	0.004593	-1.76	0.01738	-1.21	0.001769	-0.33	0.024367	-0.81	0.014986	-0.85	0.003476
blue	Os.9507.1.S2_at	CA764155	valyl-tRNA synthetase, putative, expressed	LOC_Os03g48850	Os03g0694900	1215	none	0.61	0.51	-0.12	0.068277	0.037277	0.489768	1.18	0.024594	-0.34	0.490027	1	0.029115	0.78	0.066899	0.25	0.37711	-0.12	0.489768
blue	Os.11484.1.S1_at	AK064895.1	aspartyl/glutamyl-tRNA amidotransferase subunit B, putative, expressed	LOC_Os11g34210	Os11g0544800	2076	none	-1.62	-0.46	-0.31	0.110578	0.013519	0.041465	-0.7	0.025465	-3.2	0.020101	-0.96	0.068099	-0.39	0.103594	-0.54	0.130904	-0.31	0.041465
blue	Os.8552.1.S1_at	AK120336.1	glutamyl-tRNA, putative, expressed	LOC_Os03g44820	Os03g0651000	2076	none	-0.9	0.15	-0.4	0.044064	0.007371	0.005017	-0.72	0.000797	-1.37	0.092977	-0.59	0.026434	0.1	0.359992	0.19	0.041866	-0.4	0.005017
blue	Os.16894.1.S1_at	AK060744.1	NAD dependent epimerase/dehydratase family protein, putative, expressed	LOC_Os05g32140	Os05g0387200	2078	none	-1.11	-0.03	-0.87	0.929042	0.010612	0.013959	-0.41	0.005109	-1.95	0.050397	-0.97	0.019402	-0.16	0.48312	0.1	0.810851	-0.87	0.013959
blue	Os.53784.1.S1_at	AK105694.1	cytochrome P450, putative, expressed	LOC_Os02g02000	Os02g0110200	2077	none	-2.18	-0.73	-0.92	0.018952	0.003899	0.113969	-1.1	0.001504	-3.87	0.004045	-1.58	0.000701	-1.02	0.05164	-0.45	0.36352	-0.92	0.113969
blue	Os.47914.1.S1_at	AK061212.1	12-oxophytodienoate reductase, putative, expressed	LOC_Os06g11210	Os06g0215600	1889	none	1.24	-2.25	0.83	0.000103	0.004375	0.400569	1.61	0.027251	2.41	0.015299	-0.29	0.342372	-2.41	0.013538	-2.09	0.038935	0.83	0.400569
blue	Os.8778.1.S1_a_at	AB040743.1	12-oxophytodienoate reductase, putative, expressed	LOC_Os06g11290	Os06g0216300	1398	none	2.33	-0.26	-0.18	0.690001	0.001338	0.518624	2.27	0.010029	2.57	0.012149	2.17	0.01252	-1.33	0.034336	0.8	0.370619	-0.18	0.518624
blue	Os.10001.1.S1_at	AK102973.1	expressed protein	LOC_Os02g22060	Os02g0326000	2077	none	-1.28	-0.06	-0.38	0.689627	0.00015	0.044421	-0.9	6.1e-05	-2.09	1.3e-05	-0.86	0.009709	0.06	0.69862	-0.18	0.410382	-0.38	0.044421
blue	Os.10003.1.S1_at	CF297014	expressed protein	LOC_Os01g13390	Os01g0235100	2008	none	-1.66	-0.17	-1.98	0.58616	0.009423	0.00016	-1.47	0.000155	-1.58	0.094138	-1.95	0.000656	0.42	0.427105	-0.76	0.055866	-1.98	0.00016
blue	Os.10042.1.S1_at	AK103447.1	zinc finger, C3HC4 type domain containing protein, expressed	LOC_Os09g26400	Os09g0434200	1152	none	0.17	0.34	0.8	0.007247	0.393033	0.001429	-0.23	0.081961	0.58	0.016297	0.17	0.404352	0.19	0.045271	0.5	0.000457	0.8	0.001429
blue	Os.10083.1.S1_at	AK071102.1	SNARE associated Golgi protein, putative, expressed	LOC_Os04g50216	Os04g0592600	1903	none	0.21	-0.19	0.37	0.055034	0.158738	0.015263	-0.02	0.919602	0.29	0.035775	0.35	0.085635	-0.08	0.373007	-0.3	0.042673	0.37	0.015263
blue	Os.10087.1.S1_at	AK062641.1	DAG protein, chloroplast precursor, putative, expressed	LOC_Os04g51280	Os04g0601800	2059	none	-0.7	1.31	1.18	0.000151	0.16386	0.000866	-0.05	0.300673	-1.91	0.075376	-0.15	0.111144	1.52	0.001629	1.1	0.016075	1.18	0.000866
blue	Os.10099.1.S1_at	AK065146.1	expressed protein	LOC_Os03g13870	Os03g0242300	933	none	-0.27	-1.77	0.55	4.1e-05	0.626262	0.014781	-0.49	0.063771	-1.79	0.000248	1.46	0.017534	-1.52	4.3e-05	-2.02	0.000101	0.55	0.014781
blue	Os.10129.1.S1_at	AK104254.1	expressed protein	LOC_Os04g01540	Os04g0105700	2072	none	-0.39	0	-0.9	0.984918	0.122083	0.000511	-0.18	0.01118	-0.77	0.095914	-0.23	0.003235	0.27	0.047863	-0.28	0.419803	-0.9	0.000511
blue	Os.10132.1.S1_at	AY129070.1	OsLonP4 - Putative Lon protease homologue, expressed	LOC_Os09g36300	Os09g0533400	1963	none	-0.21	0.1	0.44	0.340316	0.094856	0.022525	-0.03	0.725934	-0.56	0.1363	-0.05	0.700688	0.31	0.026481	-0.11	0.334828	0.44	0.022525
blue	Os.10160.1.S1_at	AK061747.1	OsFBT9 - F-box and tubby domain containing protein, expressed	LOC_Os05g43850	Os05g0514300	1992	TUB	0.76	0.08	0.9	0.572615	0.002446	0.003193	-0.14	0.269294	1.18	0.007829	1.25	0.000388	-0.2	0.011467	0.35	0.105251	0.9	0.003193
blue	Os.10211.1.S1_at	AK063478.1	tubulin binding cofactor C, putative, expressed	LOC_Os02g35110	Os02g0557000	1554	none	0.16	-0.6	-0.53	0.006958	0.402187	0.149434	0.16	0.441709	0.3	0.377357	0.02	0.937789	-0.33	0.024002	-0.87	0.040358	-0.53	0.149434
blue	Os.10245.1.S1_at	AK108406.1	expressed protein	LOC_Os04g37700	Os04g0450000	2012	none	1.66	-0.94	-0.18	0.026058	0.004138	0.346109	3.35	0.024244	0.83	0.2834	0.79	0.105642	-1.06	0.016432	-0.83	0.327968	-0.18	0.346109
blue	Os.10246.2.S1_at	AK120955.1	histone H3, putative, expressed	LOC_Os05g36280	Os05g0438700	2052	none	1.46	-1.92	-3.11	5.5e-05	0.146613	0.003553	0.91	0.428973	3.72	0.00065	-0.26	0.76161	-1.75	0.00546	-2.08	0.007159	-3.11	0.003553
blue	Os.10263.1.S1_at	AK103228.1	expressed protein	LOC_Os11g34910	Os11g0550300	1762	none	0.68	0.08	0.37	0.80819	0.05748	0.159347	0.83	0.036881	1.4	0.086009	-0.21	0.458361	-0.28	0.511883	0.44	0.406315	0.37	0.159347
blue	Os.10293.1.S1_at	AK109360.2	AP2 domain containing protein, expressed	LOC_Os07g42510	Os07g0617000	2022	AP2-EREBP	0.42	-1.92	0.4	0.002206	0.416022	0.325878	-1.64	0.014428	2.39	0.001419	0.52	0.172515	-2.57	0.001336	-1.27	0.012306	0.4	0.325878
blue	Os.10314.1.S1_a_at	AK070650.1	expressed protein	LOC_Os02g55200	Os02g0795300	1951	none	-0.07	-0.03	0.63	0.875674	0.719864	0.021669	0.5	0.001169	-0.51	0.009391	-0.19	0.229453	-0.34	0.017632	0.29	0.168409	0.63	0.021669
blue	Os.10320.1.S1_x_at	AK066193.1	phosphoadenosine phosphosulfate, putative, expressed	LOC_Os01g15490	Os01g0259600	2075	none	-0.62	0.17	0.26	0.074547	0.00349	0.063194	-0.22	0.117911	-1.36	3.1e-05	-0.28	0.190727	0.21	0.075573	0.14	0.159071	0.26	0.063194
blue	Os.10388.1.S1_at	AK120374.1	expressed protein	LOC_Os03g15920	Os03g0265900	1489	none	0.35	0.6	0.25	0.100816	0.551261	0.14445	0.09	0.442728	0.76	0.683256	0.19	0.00695	0.47	0.023808	0.72	0.245427	0.25	0.14445
blue	Os.10404.1.S1_at	BI797420	expressed protein	LOC_Os07g01950	Os07g0110500	2044	none	-0.46	-0.26	-0.19	0.076131	0.000352	0.012358	-0.35	0.031533	-0.87	0.009398	-0.15	0.235996	0.01	0.924311	-0.54	0.044844	-0.19	0.012358
blue	Os.10433.1.S1_at	AK068278.1	HNH endonuclease domain-containing protein, putative, expressed	LOC_Os03g07370	Os03g0169800	2067	none	-1.13	0.49	0.18	0.000979	0.015619	0.019336	-0.73	0.005037	-2.29	0.010019	-0.37	0.026086	0.62	0.015727	0.36	0.133254	0.18	0.019336
blue	Os.10464.1.S1_at	AK071673.1	zinc finger, C3HC4 type domain containing protein, expressed	LOC_Os10g05230	Os10g0142100	1020	none	0.09	0.75	0.12	4.4e-05	0.808381	0.097782	0.07	0.702113	0.42	0.672269	-0.22	0.060127	0.88	0.001646	0.62	0.006713	0.12	0.097782
blue	Os.10486.1.S1_at	AK105174.1	expressed protein	LOC_Os01g45470	Os01g0642200	1929	none	-0.59	0.27	0.25	0.659926	0.040351	0.166336	0.11	0.060116	-1.56	0.006265	-0.31	0.0656	0.28	0.499788	0.27	0.798494	0.25	0.166336
blue	Os.10501.1.S1_at	AK071674.1	mTERF family protein, expressed	LOC_Os07g39430	Os07g0583200	2069	mTERF	-1.12	0.71	1.11	0.031327	0.00087	0.005678	-0.57	0.000987	-1.81	2.6e-05	-0.99	0.005156	0.95	0.013728	0.47	0.241043	1.11	0.005678
blue	Os.10521.1.S1_at	AK065581.1	leucoanthocyanidin dioxygenase, putative, expressed	LOC_Os02g17940	Os02g0280700	2031	none	-1.82	0.07	-0.79	0.721118	0.00389	0.049019	-1.12	0.001058	-3.62	0.003948	-0.74	0.061855	0.09	0.700413	0.04	0.87222	-0.79	0.049019
blue	Os.10542.1.S1_at	AK073862.1	zinc finger, C3HC4 type domain containing protein, expressed	LOC_Os12g02620	Os12g0118700	1568	none	0.39	-0.03	-0.23	0.702829	0.060614	0.179134	0.71	0.008213	-0.15	0.802207	0.6	0.00618	-0.16	0.338573	0.09	0.17139	-0.23	0.179134
blue	Os.10580.1.S1_at	CB652199	expressed protein	LOC_Os01g34790	Os01g0532300	2064	none	-2.04	0.65	0.63	0.051028	0.000451	0.25676	-1.95	0.091736	-1.81	0.03746	-2.35	0.004085	0.41	0.134727	0.89	0.231797	0.63	0.25676
blue	Os.10676.1.S1_a_at	AK065717.1	formin-binding protein-related, putative, expressed	LOC_Os06g11170	Os06g0215200	1554	none	0.21	0.14	0.53	0.065883	0.006194	0.002682	-0.05	0.278565	0.25	0.18726	0.42	0.00334	0.06	0.169725	0.22	0.073237	0.53	0.002682
blue	Os.10700.1.S1_at	AK065630.1	OsDegp6 - Putative Deg protease homologue, expressed	LOC_Os05g05480	Os05g0147500	2073	none	-0.9	0.04	-0.67	0.825253	0.04043	0.011468	-0.84	0.026588	-1.34	0.299451	-0.51	0.149644	0.48	0.022824	-0.39	0.067095	-0.67	0.011468
blue	Os.10716.1.S1_at	AK101175.1	SAG20, putative, expressed	LOC_Os01g61060	Os01g0825900	1372	none	0.53	-0.1	0.04	0.164957	0.014746	0.870788	0.95	0.002707	-0.12	0.526468	0.77	0.01665	-0.12	0.31134	-0.08	0.516054	0.04	0.870788
blue	Os.10727.1.S1_at	AK066289.1	peptidase, M24 family protein, putative, expressed	LOC_Os04g52100	Os04g0610500	2056	none	-0.3	1.34	-0.1	0.000162	0.533335	0.473783	0.01	0.841393	-0.65	0.62097	-0.25	0.02241	1.04	0.011176	1.63	0.031292	-0.1	0.473783
blue	Os.10732.1.S1_s_at	AK103722.1	calvin cycle protein CP12, putative, expressed	LOC_Os03g19380	Os03g0306800	2023	none	-0.08	-0.21	0.1	0.744991	0.536815	0.48457	0.09	0.200034	-0.24	0.468217	-0.09	0.086671	-0.22	0.658743	-0.19	0.884101	0.1	0.48457
blue	Os.10747.1.S1_s_at	AU075672	dof zinc finger domain containing protein, putative, expressed	LOC_Os08g38220	Os08g0490100	1474	C2C2-Dof	0.29	0.24	0.33	0.405263	0.513575	0.117214	-0.37	0.215937	-0.43	0.438844	1.66	0.043665	0.56	0.065171	-0.08	0.850541	0.33	0.117214
blue	Os.10806.1.S1_at	CB667556	expressed protein	LOC_Os05g08980	Os05g0182700	1257	none	0.18	-0.12	0.23	0.031399	0.03389	0.008312	-0.08	0.313782	0.24	0.193865	0.37	0.015954	-0.18	0.032809	-0.06	0.138714	0.23	0.008312
blue	Os.10824.1.S1_at	AK065040.1	pex14, putative, expressed	LOC_Os05g50220	Os05g0578000	1571	none	-0.01	-0.05	-0.07	0.68308	0.956143	0.66388	-0.04	0.740639	-0.15	0.396378	0.17	0.493777	0.04	0.621936	-0.14	0.401103	-0.07	0.66388
blue	Os.10833.1.S1_at	AK066924.1	vesicle-associated membrane protein 727, putative, expressed	LOC_Os08g44430	Os08g0558600	1507	none	0.34	-0.13	-0.21	0.258891	0.005183	0.044015	-0.07	0.360124	0.53	0.09229	0.54	0.003956	-0.36	4.8e-05	0.1	0.45725	-0.21	0.044015
blue	Os.10839.1.S1_at	AK106069.1	DNA binding protein, putative, expressed	LOC_Os03g16350	Os03g0270000	2060	none	3.42	-0.44	0.65	0.092605	1e-06	0.157115	2.77	0.032622	4.2	0.000106	3.29	0.006292	-0.3	0.39978	-0.59	0.247475	0.65	0.157115
blue	Os.10842.1.S1_at	AK059278.1	peflin, putative, expressed	LOC_Os12g04240	Os12g0137100	2013	none	0.68	0.35	-0.21	0.246408	0.00351	0.050525	0.18	0.389793	1.16	0.050123	0.7	0.000954	-0.37	0.025965	1.07	0.020932	-0.21	0.050525
blue	Os.10868.1.S1_at	AK121381.1	transcription factor jumonji, putative, expressed	LOC_Os05g10770	Os05g0196500	1531	none	0.09	-0.24	-0.47	0.060117	0.2719	0.011412	0.08	0.355517	0.25	0.082094	-0.04	0.768644	-0.08	0.399603	-0.39	0.0781	-0.47	0.011412
blue	Os.10885.1.S1_at	AK059785.1	OsFBX323 - F-box domain containing protein, expressed	LOC_Os09g20650	Os09g0372900	1341	none	0.35	-0.63	0.84	0.000556	0.077468	0.004871	-0.53	0.033907	0.73	0.023579	0.84	0.004479	-0.42	0.073438	-0.83	0.007031	0.84	0.004871
blue	Os.10906.1.S1_at	CB655117	expressed protein	LOC_Os11g16390	Os11g0265200	2045	none	-0.32	0.39	0.03	0.049622	0.000179	0.780051	-0.29	0.017197	-0.29	0.104794	-0.38	0.004959	0.4	0.03105	0.38	0.355033	0.03	0.780051
blue	Os.10946.1.S1_at	AK105458.1	expressed protein	LOC_Os10g32850	Os10g0466000	1782	none	0.93	-0.46	0.56	0.002848	0	0.001905	0.75	0.002653	1.19	0.018882	0.85	0.009983	-0.37	0.001798	-0.55	0.087469	0.56	0.001905
blue	Os.10951.1.S1_at	AK121045.1	mitochondrial carrier protein, putative, expressed	LOC_Os01g16040	Os01g0265200	2042	none	-0.09	0.18	-0.4	0.042292	0.558227	0.010551	0.1	0.234888	-0.33	0.103665	-0.03	0.748157	0.13	0.42663	0.22	0.104989	-0.4	0.010551
blue	Os.10956.1.S1_at	AK059601.1	ENTH domain containing protein, expressed	LOC_Os01g62370	Os01g0841000	2075	none	1.57	0.23	0.74	0.127585	0.000291	0.012554	1.65	5.1e-05	1.62	0.12105	1.44	0.00042	0.16	0.246174	0.3	0.219278	0.74	0.012554
blue	Os.11046.1.S1_at	AK119729.1	endothelial differentiation-related factor 1, putative, expressed	LOC_Os06g39240	Os06g0592500	2026	none	1.68	-0.55	1.32	0.635206	0.137862	0.018443	0.24	0.686247	3.8	0.104561	0.99	0.086142	-2.56	0.015321	1.46	0.142846	1.32	0.018443
blue	Os.11062.1.S1_at	BI799785	membrane protein, putative, expressed	LOC_Os11g41875	Os11g0637501	1527	none	0.63	-0.72	-0.98	0.002227	0.054043	7e-05	0.11	0.484608	0.97	0.001156	0.82	0.048736	-1.16	0.000196	-0.29	0.077189	-0.98	7e-05
blue	Os.11098.1.S1_at	AK071678.1	calcium homeostasis regulator CHoR1, putative, expressed	LOC_Os05g45030	Os05g0526200	2064	none	-1.31	-1.72	0.09	0.000144	0.005912	0.554407	-0.7	0.00074	-2.7	0.006211	-0.53	0.042124	-1.43	0.000293	-2	0.047017	0.09	0.554407
blue	Os.11107.1.S1_at	AK100744.1	UDP-glucoronosyl/UDP-glucosyl transferase, putative, expressed	LOC_Os11g38650	Os11g0599200	1211	none	-0.15	0.3	0.01	0.065438	0.374765	0.946191	0.02	0.942538	-0.04	0.84592	-0.43	0.202694	0.17	0.061835	0.44	0.203116	0.01	0.946191
blue	Os.11125.1.S1_a_at	AK072651.1	OsFBX28 - F-box domain containing protein, expressed	LOC_Os01g59690	Os01g0812200	1743	none	0.4	0.07	0.69	0.671442	0.029058	0.029796	0.35	0.268308	0.19	0.697222	0.67	0.002361	0.39	0.055976	-0.26	0.097518	0.69	0.029796
blue	Os.11136.1.S1_at	AK062051.1	50S ribosomal protein L31, putative, expressed	LOC_Os01g44210	Os01g0633000	2076	none	-0.77	0.16	-1.09	0.055425	0.006567	0.00027	-0.47	0.001706	-1.52	0.012741	-0.32	0.016728	0.27	0.070621	0.06	0.582233	-1.09	0.00027
blue	Os.11140.1.S1_at	AK120638.1	zinc finger family protein, putative, expressed	LOC_Os03g49170	Os03g0698800	1581	C3H	0.2	-0.16	-0.51	0.05601	0.059936	0.041324	0.34	0.0329	-0.02	0.954483	0.28	0.133297	-0.12	0.205069	-0.21	0.247026	-0.51	0.041324
blue	Os.11148.1.S1_at	AK101396.1	mitochondrial carrier protein, putative, expressed	LOC_Os01g70800	Os01g0934200	1694	none	-0.21	-0.47	-0.18	0.01957	0.461206	0.170756	-0.15	0.246675	-0.7	0.166911	0.22	0.279455	-0.68	0.002415	-0.26	0.436997	-0.18	0.170756
blue	Os.11176.1.S1_at	AK100921.1	2-phosphoglycerate kinase-related, putative, expressed	LOC_Os02g57400	Os02g0819400	2030	none	1.93	0	-0.11	0.99203	0.014349	0.499503	0.27	0.078372	4.71	0.007493	0.8	0.06304	-0.32	0.438331	0.33	0.667991	-0.11	0.499503
blue	Os.11210.1.S1_at	AK060401.1	ribosomal protein S6, putative, expressed	LOC_Os12g37610	Os12g0563200	2071	none	-0.85	1.06	0.97	0.010023	0.050632	0.006952	-0.28	0.291193	-1.92	0.052862	-0.36	0.141396	1.66	0.050513	0.47	0.160439	0.97	0.006952
blue	Os.11211.1.S1_at	AK064887.1	expressed protein	LOC_Os09g37020	Os09g0542200	2040	none	-0.32	-0.02	0.07	0.819412	0.069033	0.440413	-0.5	0.035166	-0.61	0.05799	0.13	0.158545	0.03	0.593772	-0.07	0.492588	0.07	0.440413
blue	Os.11225.1.S1_at	AK068696.1	retrotransposon protein, putative, unclassified, expressed	LOC_Os07g40850	Os07g0599500	2024	none	2.09	-0.99	-0.31	0.005899	0.00014	0.295991	2.07	0.040192	2.58	0.020729	1.63	0.015201	-1.62	0.002613	-0.36	0.192565	-0.31	0.295991
blue	Os.11226.1.S1_at	AK066871.1	expressed protein	LOC_Os03g56330	Os03g0774600	1548	none	-0.46	-0.67	-0.44	0.004502	3.2e-05	0.006476	-0.26	0.14119	-0.6	0.023511	-0.52	0.007789	-0.33	0.038236	-1.01	6.3e-05	-0.44	0.006476
blue	Os.11241.1.S1_at	AK067875.1	MATE efflux family protein, putative, expressed	LOC_Os12g03230	Os12g0125800	1887	none	-0.47	-0.13	0.31	0.566994	0.021889	0.039604	-0.3	0.043886	-1.2	0.020702	0.07	0.510173	-0.27	0.443479	0.01	0.982777	0.31	0.039604
blue	Os.11256.1.S1_at	AK063727.1	expressed protein	LOC_Os03g55980	Os03g0769700	1700	none	1.09	-0.94	-1.11	0.102894	0.084384	0.024366	-1.59	0.004915	3.55	0.011925	1.31	0.006561	-1.65	0.015506	-0.24	0.538723	-1.11	0.024366
blue	Os.11265.1.S1_at	AK067356.1	haloacid dehalogenase-like hydrolase family protein, putative, expressed	LOC_Os03g16670	Os03g0273800	1416	none	2.27	-0.14	-0.12	0.326177	0.00299	0.370647	0.68	0.009382	1.75	0.12758	4.37	0.015167	-0.27	0.155802	-0.01	0.933003	-0.12	0.370647
blue	Os.11300.2.S1_at	AK111957.1	expressed protein	LOC_Os10g38910	Os10g0533100	2061	none	-1.49	-1.35	-0.9	0.002501	0.166698	0.005166	-0.31	0.059677	-3.75	0.124333	-0.4	0.025785	-0.94	0.065367	-1.76	0.002574	-0.9	0.005166
blue	Os.11301.1.S1_at	AK070778.1	calmodulin-like protein 1, putative, expressed	LOC_Os11g04560	Os11g0141400	2072	none	1.15	-0.84	-0.66	0.001487	0.03723	0.067789	-0.16	0.668537	3.16	0.012599	0.46	0.366478	-1.24	0.001228	-0.44	0.170137	-0.66	0.067789
blue	Os.11382.1.S1_at	AK101421.1	GATA zinc finger domain containing protein, expressed	LOC_Os12g42970	Os12g0624900	2052	C2C2-GATA	-0.63	-0.06	-0.37	0.784005	0.002596	0.059244	-0.6	0.003791	-0.5	0.169713	-0.79	0.013424	0.09	0.400899	-0.2	0.475321	-0.37	0.059244
blue	Os.11394.1.S1_at	AK072914.1	chloroplast unusual positioning protein, putative, expressed	LOC_Os12g01449	Os12g0105300	2030	none	-1.18	0.37	-0.92	0.133801	0.047282	0.026451	-0.8	0.038266	-2.48	0.131642	-0.26	0.487484	0.77	0.125121	-0.04	0.900138	-0.92	0.026451
blue	Os.11397.1.S1_at	AK072946.1	peptidyl-prolyl cis-trans isomerase, FKBP-type, putative, expressed	LOC_Os02g51570	Os02g0751600	2077	none	-2.22	-0.36	-1.45	0.28576	0.010272	0.000302	-1.06	0.000475	-4.36	0.013152	-1.23	0.025141	-0.44	0.429242	-0.27	0.608703	-1.45	0.000302
blue	Os.11429.1.S1_at	AK066079.1	mitochondrial glycoprotein, putative, expressed	LOC_Os01g05060	Os01g0143800	1958	none	0.17	0.65	-0.25	0.000141	0.794698	0.090185	0.37	0.058931	0.39	0.839125	-0.26	0.005952	0.43	0.002117	0.87	0.005818	-0.25	0.090185
blue	Os.11448.2.S1_x_at	CB657087	presenilin, putative, expressed	LOC_Os01g16930	Os01g0276400	1472	none	0.4	-0.46	-0.05	0.014275	0.001257	0.648208	0.23	0.152392	0.54	0.147716	0.42	0.028764	-0.71	0.00821	-0.21	0.420827	-0.05	0.648208
blue	Os.11464.1.S1_at	AK065587.1	oxidoreductase, aldo/keto reductase family protein, putative, expressed	LOC_Os03g41510	Os03g0611200	2074	none	-2.04	-0.71	-0.81	0.004118	0.001361	0.036076	-1.17	0.001594	-3.64	0.001402	-1.3	0.005558	-0.66	0.130613	-0.76	0.040832	-0.81	0.036076
blue	Os.1149.1.S1_at	AB042935.1	relA-SpoT like protein RSH1, putative, expressed	LOC_Os03g22160	Os03g0340900	2056	none	-0.44	0.56	0.36	0.004781	0.022825	0.010694	-0.02	0.877782	-1.2	0.013251	-0.1	0.566862	0.37	0.054397	0.75	0.08113	0.36	0.010694
blue	Os.11546.1.S1_at	AK121950.1	peroxidase precursor, putative, expressed	LOC_Os06g35520	Os06g0547400	1788	none	-2.06	-0.34	1.08	0.395107	0.012418	0.244679	-3.76	0.020808	0.1	0.884636	-2.5	0.120571	-0.75	0.077838	0.08	0.874428	1.08	0.244679
blue	Os.11566.1.S1_at	AK063491.1	hydrolase, alpha/beta fold family domain containing protein, expressed	LOC_Os02g47620	Os02g0705100	2026	none	-1.57	-2.02	-0.39	0.005377	0.001728	0.265318	-0.56	0.132697	-2.44	0.006897	-1.71	0.005812	-1.83	0.006376	-2.2	0.131906	-0.39	0.265318
blue	Os.11569.1.S1_at	AK067832.1	genetic modifier, putative, expressed	LOC_Os04g47020	Os04g0557000	2078	none	-2.48	-0.4	0.06	0.065348	0.00925	0.744188	-0.65	0.001615	-5.37	0.003258	-1.44	0.007069	0.07	0.750707	-0.87	0.007017	0.06	0.744188
blue	Os.11578.1.S1_at	AK068227.1	thylakoid lumen protein, chloroplast precursor, putative, expressed	LOC_Os08g40160	Os08g0512500	2077	none	-1.82	-0.5	-0.73	0.328341	0.006905	0.005269	-0.62	0.005633	-3.98	0.009766	-0.86	0.022597	0.33	0.282389	-1.34	0.035935	-0.73	0.005269
blue	Os.11581.1.S1_at	AU055734	peptidyl-prolyl cis-trans isomerase, FKBP-type, putative, expressed	LOC_Os07g04160	Os07g0133700	2076	none	-1.49	-0.45	-0.79	0.396339	0.01741	0.033742	-0.38	0.074828	-3.03	0.015556	-1.06	0.004293	-0.29	0.619846	-0.61	0.529423	-0.79	0.033742
blue	Os.55402.1.S1_at	AK108017.1	OsGrx_C17 - glutaredoxin subgroup III, expressed	LOC_Os11g43520	Os11g0655900	2007	none	-1.51	0.11	3.34	0.667418	0.02357	0.003619	-0.47	0.475821	-2.64	0.141855	-1.43	0.095626	0.17	0.607964	0.05	0.920696	3.34	0.003619
blue	Os.11687.1.S1_a_at	AK062046.1	DEAD-box ATP-dependent RNA helicase 3, putative, expressed	LOC_Os03g61220	Os03g0827700	2073	none	-0.87	0.52	-0.27	0.038467	0.06323	0.079118	-0.07	0.403054	-2.42	8.8e-05	-0.12	0.037746	0.76	0.024093	0.28	0.416754	-0.27	0.079118
blue	Os.11698.1.S1_at	AK067178.1	transporter family protein, putative, expressed	LOC_Os07g38400	Os07g0571700	2039	none	-0.38	0.5	-1.2	0.06955	0.149291	0.000197	0.13	0.504084	-0.95	0.172598	-0.31	0.010524	0.57	0.182621	0.43	0.371351	-1.2	0.000197
blue	Os.11702.1.S1_at	AK122001.1	calmodulin-binding transcription activator 4, putative, expressed	LOC_Os04g31900	Os04g0388500	1302	CAMTA	0.24	-0.39	0.06	0.007479	0.030388	0.444723	0.35	0.024262	-0.13	0.302946	0.5	0.00807	-0.28	0.077579	-0.5	0.05799	0.06	0.444723
blue	Os.11708.1.S1_at	AK070370.1	cyclin, putative, expressed	LOC_Os03g10650	Os03g0203800	1969	none	-0.99	-1.6	-0.54	1.1e-05	0.087705	0.016137	-0.01	0.958326	-1.88	0.179388	-1.08	0.000257	-1.58	0.008604	-1.62	0.011363	-0.54	0.016137
blue	Os.11736.1.S1_at	AK064977.1	OsRhmbd6 - Putative Rhomboid homologue, expressed	LOC_Os02g22100	Os02g0326700	2072	none	-1.5	-0.51	-0.42	0.042569	0.009047	0.058499	-0.24	0.145062	-3.2	0.00076	-1.07	0.023986	-0.47	0.295961	-0.55	0.025896	-0.42	0.058499
blue	Os.11770.1.S1_at	AF014469.1	peroxidase precursor, putative, expressed	LOC_Os07g48040	Os07g0677400	2063	none	-2.21	-0.82	-0.17	0.021124	0.015172	0.505117	-0.83	0.409118	-3.74	0.10773	-2.06	0.008782	-0.64	0.116457	-0.99	0.1699	-0.17	0.505117
blue	Os.11796.1.S1_at	AK121065.1	expressed protein	LOC_Os04g36570	Os04g0442800	1267	none	-0.09	0.46	-0.08	0.264684	0.809932	0.303928	0.35	0.59458	-1.39	0.062607	0.76	0.295504	0.67	0.429147	0.25	0.440375	-0.08	0.303928
blue	Os.11864.1.S1_at	AU031793	Rer1 protein, putative, expressed	LOC_Os06g49460	Os06g0708300	1413	none	-0.03	-0.14	-0.43	0.20774	0.831925	0.011918	-0.09	0.188517	-0.22	0.063197	0.23	0.02539	-0.22	0.067213	-0.06	0.512541	-0.43	0.011918
blue	Os.11874.1.S1_s_at	AK066004.1	tetratricopeptide repeat containing protein, putative, expressed	LOC_Os07g18720	Os07g0287100	2078	none	-1.16	-0.27	0.3	0.325314	0.020277	0.064835	-0.38	0.056156	-2.76	8.4e-05	-0.35	0.371794	0.09	0.641721	-0.63	0.038391	0.3	0.064835
blue	Os.11884.1.S1_s_at	AK062892.1	CW-type Zinc Finger, putative, expressed	LOC_Os07g47360	none	1525	none	0.55	0.1	-0.08	0.286408	0.005662	0.262062	0.31	0.020379	0.5	0.281496	0.84	0.008191	0.02	0.886314	0.19	0.286724	-0.08	0.262062
blue	Os.11923.1.S1_x_at	AK070068.1	inosine-uridine preferring nucleoside hydrolase family protein, putative, expressed	LOC_Os05g33630	Os05g0406100	2043	none	-1.35	-0.1	0.38	0.738611	0.039205	0.051029	-0.33	0.625667	-4.01	0.016997	0.29	0.667383	0.15	0.791469	-0.36	0.417136	0.38	0.051029
blue	Os.11976.1.S1_a_at	AK120594.1	rhodanese-like domain containing protein, putative, expressed	LOC_Os01g67120	Os01g0896500	2061	none	-1.35	0.43	0.16	0.507451	0.000181	0.379931	-0.66	0.034339	-1.79	0.005504	-1.59	0.023528	1.28	0.016501	-0.42	0.671703	0.16	0.379931
blue	Os.11997.1.S1_at	AK105051.1	thioredoxin, putative, expressed	LOC_Os07g48510	Os07g0684100	1344	none	0.68	-0.98	0.04	0.003653	0.445005	0.882111	-0.58	0.114043	2.32	0.303402	0.28	0.061149	-1.06	0.051798	-0.9	0.071575	0.04	0.882111
blue	Os.12016.1.S1_at	AK121645.1	SET domain-containing protein, putative, expressed	LOC_Os02g50100	Os02g0733800	2044	none	-0.56	-0.04	-0.33	0.657415	0.035416	0.053577	-0.51	0.003853	-0.54	0.474048	-0.62	0.104954	-0.19	0.215128	0.1	0.513638	-0.33	0.053577
blue	Os.12024.1.S1_at	AK066837.1	ribosomal protein L35, putative, expressed	LOC_Os06g43900	Os06g0647100	2075	none	-1.33	-0.96	-1.44	0.009596	0.006764	0.000104	-0.65	0.000596	-2.65	0.000413	-0.69	0.009562	-0.49	0.040636	-1.43	0.016059	-1.44	0.000104
blue	Os.12025.1.S1_a_at	AK099966.1	hydrolase, alpha/beta fold family domain containing protein, expressed	LOC_Os04g55180	Os04g0644600	2048	none	-3.52	0.41	-0.8	0.240413	1.7e-05	0.002811	-2.12	3e-06	-4.93	0.000806	-3.5	0.009286	0.68	0.17836	0.14	0.812841	-0.8	0.002811
blue	Os.12037.1.S1_at	CB619048	core histone H2A/H2B/H3/H4, putative, expressed	LOC_Os03g14669	Os03g0251350	2076	CCAAT	-1.77	-0.31	-0.09	0.475904	0.001064	0.413462	-0.98	0.012828	-2.8	0.002299	-1.53	0.021046	0.04	0.927461	-0.66	0.442415	-0.09	0.413462
blue	Os.12044.1.S1_at	AK071006.1	expressed protein	LOC_Os02g03330	Os02g0125700	2069	none	-1.38	0.47	-0.97	0.086268	0.002304	0.04444	-0.62	0.003202	-2.68	0.002537	-0.84	0.001215	0.81	0.000477	0.13	0.792324	-0.97	0.04444
blue	Os.12048.1.S1_at	AK065217.1	amino acid transporter, putative, expressed	LOC_Os08g03350	Os08g0127100	1632	none	0.48	-0.01	-1.37	0.914739	0.043616	0.01489	0.33	0.441412	0.65	0.050248	0.48	0.036158	-0.16	0.410149	0.13	0.495317	-1.37	0.01489
blue	Os.12058.1.S1_at	AK058271.1	expressed protein	LOC_Os02g49870	none	2064	none	-1.69	-1.21	-2.04	8.7e-05	2.2e-05	0.000109	-1.09	3.2e-05	-2.36	0.000497	-1.63	0.000207	-0.96	0.084859	-1.46	0.002019	-2.04	0.000109
blue	Os.12075.1.S2_a_at	AK069287.1	zinc finger, C3HC4 type domain containing protein, expressed	LOC_Os01g47740	Os01g0667700	1492	none	0.56	-0.12	-0.18	0.471913	0.010057	0.107406	0.07	0.64689	1.52	0.000838	0.1	0.606247	-0.47	0.036965	0.24	0.153655	-0.18	0.107406
blue	Os.12089.1.S1_at	AK062499.1	NAD dependent epimerase/dehydratase family protein, putative, expressed	LOC_Os07g40986	Os07g0601100	1888	none	1.63	1.05	0	0.033525	0.003106	0.998896	2.2	0.127529	1.99	0.010143	0.71	0.141595	1.66	0.067628	0.44	0.559064	0	0.998896
blue	Os.12095.1.S1_at	AK120330.1	zinc finger, C3HC4 type family protein, expressed	LOC_Os05g25180	Os05g0316000	2035	none	0.28	0.21	0.02	0.13105	0.010351	0.668852	-0.05	0.577436	0.61	0.004094	0.27	0.055312	0.04	0.26174	0.39	0.001361	0.02	0.668852
blue	Os.12178.1.S1_at	CB682356	peptidyl-prolyl cis-trans isomerase, FKBP-type, putative, expressed	LOC_Os02g52290	Os02g0760300	1547	none	0.03	-0.1	-0.25	0.142957	0.771845	0.038006	0.23	0.072305	-0.27	0.194599	0.14	0.1081	-0.17	0.04754	-0.04	0.77237	-0.25	0.038006
blue	Os.12179.1.S1_at	AK058725.1	expressed protein	LOC_Os02g41820	Os02g0628800	2061	none	0.22	-0.17	0.05	0.071551	0.036029	0.410308	0	0.963362	0.41	0.075343	0.25	0.019148	-0.3	0.022118	-0.04	0.274759	0.05	0.410308
blue	Os.12196.1.S1_at	AK068919.1	peroxiredoxin, putative, expressed	LOC_Os02g33450	Os02g0537700	2076	none	-1.48	-0.13	-1.58	0.372365	0.009108	0.000504	-0.5	0.003766	-3.05	0.001385	-0.9	0.015367	-0.09	0.070916	-0.17	0.60976	-1.58	0.000504
blue	Os.12200.1.S1_s_at	AK103358.1	glutathione S-transferase, putative, expressed	LOC_Os03g57200	Os03g0785900	2013	none	0.78	-0.02	-1.48	0.938384	0.144604	0.019997	1.45	0.008651	1.89	0.031285	-1.02	0.045602	-0.26	0.083605	0.23	0.623732	-1.48	0.019997
blue	Os.12206.1.S1_at	AK063647.1	phytosulfokines precursor, putative, expressed	LOC_Os07g03200	Os07g0124100	1363	none	0.33	-2.26	-0.05	0.001394	0.063967	0.730747	0.67	0.066902	-0.12	0.159565	0.44	0.008122	-2.1	0.01932	-2.42	0.089433	-0.05	0.730747
blue	Os.12235.1.S1_at	AK069568.1	mitochondrial-processing peptidase subunit, mitochondrial precursor, putative, expressed	LOC_Os01g53700	Os01g0739000	1567	none	0.36	-0.28	-0.4	0.071408	0.087193	0.014854	0.44	0.012313	0.26	0.402737	0.39	0.047889	-0.16	0.034907	-0.4	0.013734	-0.4	0.014854
blue	Os.12263.1.S1_at	BI811697	plant-specific domain TIGR01589 family protein, putative, expressed	LOC_Os01g12080	Os01g0220200	2042	none	-0.48	0.87	-0.26	0.006501	0.069434	0.110171	0.24	0.141505	-1.43	0.030425	-0.27	0.319225	1.23	0.018443	0.51	0.332391	-0.26	0.110171
blue	Os.12274.1.S1_at	AK060475.1	ML domain protein, putative, expressed	LOC_Os07g06590	Os07g0159800	1474	none	0.75	-0.12	0.04	0.049407	0	0.706656	0.41	0.015657	0.82	0.014747	1.02	0.004688	-0.18	0.107622	-0.07	0.352003	0.04	0.706656
blue	Os.12289.1.S1_at	AK122158.1	expressed protein	LOC_Os05g47446	Os05g0547850	1778	none	0.41	-0.32	-0.2	0.236358	0.331859	0.22962	-0.12	0.912441	1.32	0.053875	0.04	0.914728	-0.96	0.003154	0.31	0.338017	-0.2	0.22962
blue	Os.12312.1.S1_at	AK121135.1	histidine kinase, putative, expressed	LOC_Os01g69920	Os01g0923700	1866	Orphans	0.83	0.33	0.89	0.013508	1e-05	0.003387	0.43	0.038483	1.25	0.000929	0.82	0.001905	0.17	0.180997	0.49	0.009676	0.89	0.003387
blue	Os.12332.2.S1_x_at	AK119641.1	YT521-B-like family domain containing protein, expressed	LOC_Os03g06240	Os03g0158500	1980	none	0.71	0.02	0.7	0.741614	6e-06	0.007099	0.85	0.004033	0.6	0.080136	0.67	0.033933	-0.01	0.779997	0.04	0.563199	0.7	0.007099
blue	Os.12378.1.S1_at	AK104331.1	vacuolar ATP synthase subunit H, putative, expressed	LOC_Os07g36470	none	1785	none	0.89	-0.14	-0.18	0.033996	0.000564	0.021377	0.38	0.03547	0.96	0.030097	1.33	0.00146	-0.13	0.117684	-0.15	0.23039	-0.18	0.021377
blue	Os.12382.1.S1_at	AK121189.1	membrane protein, putative, expressed	LOC_Os12g32950	Os12g0514100	1754	none	0.07	0.15	-0.13	0.04491	0.64635	0.104437	-0.03	0.763618	0.19	0.326788	0.06	0.302876	-0.03	0.638252	0.33	0.003503	-0.13	0.104437
blue	Os.12449.1.A1_at	AK059217.1	copper-transporting ATPase PAA1, putative, expressed	LOC_Os08g37950	Os08g0486100	1522	none	-0.12	0.21	-0.28	0.292468	0.499027	0.033143	0.25	0.121939	-0.46	0.17315	-0.16	0.633072	-0.26	0.109079	0.69	0.062897	-0.28	0.033143
blue	Os.12454.1.S1_a_at	AK066765.1	NF-X1-type zinc finger protein, putative, expressed	LOC_Os01g06550	Os01g0158900	1519	none	0.39	0.23	0.27	0.284991	0.310968	0.036676	0.21	0.414486	0.94	0.483484	0.02	0.868226	0.28	0.101685	0.17	0.52209	0.27	0.036676
blue	Os.12608.1.S1_at	AK067376.1	RNA recognition motif containing protein, putative, expressed	LOC_Os07g06450	Os07g0158300	2076	none	-1.24	0.04	-0.94	0.902601	0.02904	0.004537	-0.3	0.011546	-2.94	0.001344	-0.47	0.005968	0.17	0.500238	-0.09	0.869898	-0.94	0.004537
blue	Os.12623.1.S1_at	AK104609.1	pectinacetylesterase domain containing protein, expressed	LOC_Os01g66850	Os01g0892600	1484	none	-0.05	-0.77	-1.27	0.018413	0.929814	0.000167	0.62	0.094349	-0.59	0.65137	-0.18	0.202545	-0.94	0.05543	-0.59	0.09731	-1.27	0.000167
blue	Os.12629.1.S1_at	AK119691.1	expressed protein	LOC_Os01g45914	Os01g0647200	1964	none	-2.88	-2.92	-1.01	0.02133	0.000244	0.557174	-2.63	0.006771	-4.69	0.032647	-1.33	0.04688	-2.01	0.3466	-3.83	0.017279	-1.01	0.557174
blue	Os.12656.1.S1_s_at	AU029810	receptor-like kinase, putative, expressed	LOC_Os06g35200	Os06g0544100	1848	none	1.08	-0.03	-2.12	0.934207	0.064474	0.007643	1.9	0.002231	2.38	0.088217	-1.05	0.260972	-0.78	0.036914	0.73	0.001453	-2.12	0.007643
blue	Os.12668.1.S1_s_at	C22605	NB-ARC domain containing protein, expressed	LOC_Os08g07890	Os08g0176200	1326	none	0.11	0.29	-0.03	0.101387	0.418988	0.921417	-0.22	0.37654	0.4	0.120921	0.15	0.594982	0.1	0.693259	0.47	0.106416	-0.03	0.921417
blue	Os.12703.1.S1_at	AK070417.1	transporter family protein, putative, expressed	LOC_Os03g10090	Os03g0197100	796	none	-1.93	4.47	0.04	0.000328	0.005856	0.627417	-0.78	0.004981	-4.05	0.000756	-0.96	0.093387	4.86	0.013097	4.08	0.052236	0.04	0.627417
blue	Os.12708.1.S1_at	AK109484.1	hydrolase, alpha/beta fold family domain containing protein, expressed	LOC_Os01g15120	Os01g0255000	2044	none	-0.72	0.6	-0.07	0.002726	0.001442	0.473451	-0.35	0.022791	-1.32	0.001804	-0.49	0.00772	0.74	0.001298	0.45	0.228446	-0.07	0.473451
blue	Os.12711.1.S1_at	AK111794.1	WD domain, G-beta repeat domain containing protein, expressed	LOC_Os01g51300	Os01g0710000	1188	none	0.15	-0.01	-0.11	0.845595	0.193931	0.355675	0.27	0.015994	-0.17	0.239938	0.36	0.0348	0.06	0.458733	-0.08	0.288419	-0.11	0.355675
blue	Os.12714.1.S1_at	AK058850.1	oxidoreductase, 2OG-Fe oxygenase family protein, putative, expressed	LOC_Os05g33310	Os05g0401500	1659	none	0.88	-0.26	-0.13	0.202832	0.003636	0.085429	0.84	0.061048	0.4	0.4285	1.38	0.005981	-0.58	0.003518	0.06	0.87847	-0.13	0.085429
blue	Os.12726.1.S1_at	AK119670.1	cysteine proteinase 1 precursor, putative, expressed	LOC_Os02g27030	Os02g0469600	1656	none	0.21	0.22	0.15	0.003742	0.042959	0.131599	0.09	0.38229	0.26	0.23697	0.26	0.052783	0.32	0.009573	0.12	0.164945	0.15	0.131599
blue	Os.12767.1.S1_a_at	AB110170.1	FAD dependent oxidoreductase domain containing protein, expressed	LOC_Os07g34570	Os07g0529600	1382	none	0.21	0.76	-0.03	0.00098	0.591591	0.588066	0.06	0.132588	0.52	0.691316	0.06	0.074343	0.68	0.000237	0.84	0.036858	-0.03	0.588066
blue	Os.12778.1.S2_at	AK100302.1	expressed protein	LOC_Os07g42714	Os07g0619200	2071	none	-1.34	0.67	-0.84	0.086567	0.010634	0.037832	-0.41	0.002723	-2.98	0.001714	-0.62	0.00347	1.36	0.001376	-0.01	0.980448	-0.84	0.037832
blue	Os.12787.1.S1_at	AK104034.1	expressed protein	LOC_Os10g18340	Os10g0330000	1721	none	-0.18	-0.26	0.02	0.092926	0.375491	0.918025	0.07	0.039499	-0.54	0.22017	-0.05	0.379147	-0.09	0.672997	-0.43	0.063947	0.02	0.918025
blue	Os.12788.1.S1_at	AK060099.1	DUF538 domain containing protein, putative, expressed	LOC_Os01g11240	Os01g0210600	1672	none	0.07	-2.96	-0.35	0.000323	0.565125	0.025359	0.13	0.263886	-0.27	0.028271	0.35	0.13959	-2.54	0.002663	-3.38	0.001308	-0.35	0.025359
blue	Os.12805.1.S1_at	AB001883.1	B-box zinc finger family protein, putative, expressed	LOC_Os04g41560	Os04g0493000	2034	Orphans	-0.67	-2.24	1.78	0.012078	0.02535	0.000359	0.06	0.301122	-1.53	0.015857	-0.55	0.06222	-1.31	0.119649	-3.18	0.052043	1.78	0.000359
blue	Os.12837.1.S1_at	AK058858.1	cytochrome b6f complex subunit, putative, expressed	LOC_Os03g55720	Os03g0765900	2075	none	-2.17	-0.72	-1.2	0.006789	0.001902	0.00103	-1.03	0.042181	-4.01	2.9e-05	-1.47	0.023336	-0.48	0.050955	-0.95	0.096137	-1.2	0.00103
blue	Os.12844.1.A1_a_at	CR285121	expressed protein	LOC_Os07g40450	Os07g0595700	2058	none	-0.79	0.1	0.41	0.439138	0.00185	0.002302	-0.59	0.014156	-1.49	0.020704	-0.28	0.02509	0.38	0.027379	-0.18	0.340663	0.41	0.002302
blue	Os.12845.1.S1_at	AK119785.1	expressed protein	LOC_Os01g26920	Os01g0367100	2073	none	-0.54	0.02	-0.19	0.887556	0.049351	0.104241	-0.14	0.057438	-0.94	0.060729	-0.53	0.056757	0.25	0.093315	-0.2	0.036107	-0.19	0.104241
blue	Os.12932.1.S1_at	AK061105.1	peptide chain release factor protein, putative, expressed	LOC_Os11g43600	Os11g0657100	2076	none	-0.8	0.25	-0.15	0.043462	0.007252	0.026813	-0.32	0.030042	-1.49	0.034906	-0.59	0.065341	0.07	0.540565	0.42	0.070674	-0.15	0.026813
blue	Os.12963.1.S1_at	AK068500.1	ribosomal L18p/L5e family protein, putative, expressed	LOC_Os03g07340	Os03g0169400	1682	none	-0.28	-1.01	0.34	0.00011	0.350958	0.143019	-0.06	0.630873	-0.57	0.264318	-0.22	0.245462	-0.96	0.000701	-1.06	0.036392	0.34	0.143019
blue	Os.12964.1.A1_s_at	CB628465	OsFBT5 - F-box and tubby domain containing protein, expressed	LOC_Os03g22800	Os03g0351400	1094	TUB	0.61	-0.65	-1.23	0.013549	0.131134	0.002289	-0.54	0.022338	1.5	0.179665	0.88	0.022219	-1.07	3.8e-05	-0.22	0.268938	-1.23	0.002289
blue	Os.12966.1.S1_at	AK064211.1	1-aminocyclopropane-1-carboxylate oxidase, putative, expressed	LOC_Os09g39720	Os09g0570800	809	none	-0.23	0.34	1.04	0.437719	0.317649	0.030759	-0.44	0.182249	0.49	0.076206	-0.75	0.062942	-0.6	0.267254	1.28	0.088929	1.04	0.030759
blue	Os.12975.1.S1_at	AK104056.1	actin-depolymerizing factor, putative, expressed	LOC_Os03g13950	Os03g0243100	1603	none	0.95	-0.52	-1.76	0.007454	0.001976	0.00419	-0.16	0.346781	1.62	0.00258	1.38	0.025825	-0.77	0.020206	-0.28	0.174977	-1.76	0.00419
blue	Os.12986.1.S1_at	AK061581.1	GEM, putative, expressed	LOC_Os04g44500	Os04g0526800	2046	none	1.99	-0.58	0.22	0.276397	3.7e-05	0.682331	1.06	0.163194	2.67	0.000969	2.25	0.009919	-1.1	0.002594	-0.07	0.82709	0.22	0.682331
blue	Os.1302.1.S1_at	AK067471.1	BES1/BZR1 homolog protein, putative, expressed	LOC_Os01g10610	Os01g0203000	2001	BES1	0.62	-0.04	-0.27	0.70044	0.00633	0.029333	0.92	0.0713	0.36	0.142281	0.58	0.057501	-0.13	0.165063	0.04	0.841517	-0.27	0.029333
blue	Os.1309.1.S1_at	AK065481.1	natural resistance-associated macrophage protein, putative, expressed	LOC_Os03g11010	Os03g0208500	1524	none	-0.03	0.03	-0.83	0.898689	0.833681	0.007265	0.31	0.04015	-0.07	0.434126	-0.32	0.081919	0.34	0.018882	-0.28	0.566613	-0.83	0.007265
blue	Os.13253.1.S1_at	AK073519.1	zinc finger family protein, putative, expressed	LOC_Os01g59980	Os01g0815700	2067	none	-0.38	0.6	0.89	0.049511	0.131441	0.009179	0	0.99234	-0.82	0.162139	-0.33	0.227632	0.82	0.02144	0.38	0.196055	0.89	0.009179
blue	Os.13461.1.S1_at	AK102431.1	heat shock protein STI, putative, expressed	LOC_Os02g43020	Os02g0644100	1993	none	0.28	0.19	-0.23	0.551474	0.389678	0.121316	0.06	0.11008	0.96	0.058331	-0.2	0.358544	-0.53	0.000847	0.91	0.003786	-0.23	0.121316
blue	Os.13494.1.S1_at	AU069824	inorganic H+ pyrophosphatase, putative, expressed	LOC_Os02g09150	Os02g0184200	2050	none	-1.34	0.86	-0.63	0.003653	0.000904	0.002714	-0.71	0.009207	-2.2	0.000508	-1.11	0.002979	1.04	0.021539	0.69	0.173546	-0.63	0.002714
blue	Os.13510.1.S1_at	AK120435.1	emp24/gp25L/p24 family protein, putative, expressed	LOC_Os06g10760	Os06g0210100	1984	none	0.35	-0.26	-0.27	0.003334	0.000317	0.041165	0.2	0.121408	0.22	0.312215	0.62	0.00143	-0.13	0.036232	-0.39	0.043716	-0.27	0.041165
blue	Os.13649.1.S1_at	AK102783.1	expressed protein	LOC_Os02g03560	Os02g0127900	1800	none	0.15	0.3	0.35	0.337749	0.268428	0.04361	-0.39	0.005921	0.6	0.022175	0.24	0.070235	-0.27	0.011326	0.86	0.057041	0.35	0.04361
blue	Os.137.1.S1_at	D17587.1	OsSCP39 - Putative Serine Carboxypeptidase homologue, expressed	LOC_Os07g29620	Os07g0479300	1820	none	-0.08	-0.54	-0.32	0.000671	0.678582	0.026393	0.19	0.044831	-0.46	0.317331	0.03	0.695878	-0.49	0.0032	-0.6	0.052604	-0.32	0.026393
blue	Os.13717.1.S1_at	AK063872.1	expressed protein	LOC_Os10g15300	Os10g0213700	2075	none	-1.79	-0.48	-0.79	0.043185	0.003952	0.002956	-0.61	0.00395	-3.38	0.003332	-1.38	0.012442	-0.15	0.659461	-0.8	0.063088	-0.79	0.002956
blue	Os.13766.1.S1_at	AK060399.1	expressed protein	LOC_Os01g51640	Os01g0714100	1524	none	-0.06	-0.12	-0.47	0.453746	0.666378	0.00754	0.17	0.296198	-0.12	0.195987	-0.22	0.361575	0.03	0.796356	-0.26	0.102142	-0.47	0.00754
blue	Os.13862.1.S1_at	AK070747.1	nuclear ribonuclease Z, putative, expressed	LOC_Os09g30466	Os09g0482680	2064	none	-1.03	0.16	0.13	0.652777	0.215837	0.512059	0.11	0.500699	-2.5	0.223744	-0.69	0.017552	0.85	0.050438	-0.53	0.011652	0.13	0.512059
blue	Os.13927.1.S1_at	AK066393.1	thioredoxin, putative, expressed	LOC_Os02g35900	Os02g0567100	2069	none	-1.65	-1.47	-1.82	0.016496	0.007523	2.3e-05	-0.5	0.025731	-3.45	0.000954	-1	0.012793	-1.04	0.098414	-1.91	0.096142	-1.82	2.3e-05
blue	Os.13995.1.S1_at	AK071955.1	expressed protein	LOC_Os05g34470	none	2013	none	-0.11	0.81	1.24	0.000685	0.770559	0.012422	0.28	0.134847	-0.61	0.534589	-0.02	0.757419	1.06	0.012808	0.56	0.125432	1.24	0.012422
blue	Os.14042.1.S1_at	BI802575	expressed protein	LOC_Os02g30470	Os02g0508100	2045	none	1.58	1.33	-0.18	3.4e-05	0.008913	0.198253	1.48	0.030352	2.18	0.002753	1.1	0.035375	1.24	0.000995	1.41	0.025514	-0.18	0.198253
blue	Os.14088.1.S1_at	AK108062.1	expressed protein	LOC_Os08g04830	Os08g0143900	1671	none	3.15	0.99	0.38	0.002756	0.00158	0.015333	2.09	0.01114	3.23	0.169258	4.12	0.017467	0.86	0.021563	1.13	0.078063	0.38	0.015333
blue	Os.14090.1.S1_a_at	AK064934.1	oligopeptidase, putative, expressed	LOC_Os01g67590	Os01g0902200	966	none	-0.63	0.61	0.96	0.045095	0.019608	0.019355	-0.02	0.906124	-1.24	0.086793	-0.62	0.320202	0	0.990362	1.21	0.040907	0.96	0.019355
blue	Os.14115.1.S1_at	AK072165.1	alliin lyase precursor, putative, expressed	LOC_Os01g51980	Os01g0717400	2072	none	-2.75	-0.59	0.84	0.233492	0.008707	0.095335	-1.12	0.007263	-5.74	0.00323	-1.39	0.041823	-0.08	0.753569	-1.1	0.280103	0.84	0.095335
blue	Os.14124.1.S2_at	AK119168.1	methionyl-tRNA synthetase, putative, expressed	LOC_Os01g60660	Os01g0821800	1386	none	-0.02	-0.26	-0.42	0.031452	0.908942	0.027338	0.45	0.009244	-0.67	0.060167	0.16	0.373458	-0.06	0.672823	-0.46	0.008773	-0.42	0.027338
blue	Os.14145.1.A1_at	AK070312.1	ferric-chelate reductase, putative, expressed	LOC_Os04g36720	Os04g0444800	1901	none	-0.8	-0.09	-0.47	0.835075	0.364567	0.034119	0	0.990097	-2.23	0.123773	-0.18	0.536761	0.46	0.330497	-0.64	0.430005	-0.47	0.034119
blue	Os.14148.1.S1_at	AK060940.1	OsGrx_S16 - glutaredoxin subgroup II, expressed	LOC_Os12g07650	Os12g0175500	2072	none	-0.71	-0.12	-0.66	0.171494	0.025065	0.017033	-0.54	0.003185	-1	0.217985	-0.58	0.00315	-0.1	0.502482	-0.14	0.19351	-0.66	0.017033
blue	Os.14157.1.S1_at	AK120666.1	expressed protein	LOC_Os08g15500	Os08g0254900	2072	none	-0.97	-0.03	-1.32	0.84613	0.000229	0.000193	-0.68	0.002049	-1.43	0.002092	-0.81	0.001617	-0.33	0.035031	0.28	0.077373	-1.32	0.000193
blue	Os.14254.1.S1_at	AK120990.1	expressed protein	LOC_Os09g29380	Os09g0468900	1618	none	0.27	-0.33	0.04	0.057576	0.208395	0.784027	-0.57	0.025719	0.76	0.095786	0.62	0.002352	-0.66	0.004606	0	0.990509	0.04	0.784027
blue	Os.14283.1.A1_at	BI805581	GTP-binding protein lepA, putative, expressed	LOC_Os02g06300	Os02g0157700	2073	none	-1.19	0.14	0.25	0.835479	0.003333	0.357993	-0.68	0.002698	-2.47	0.004303	-0.41	0.319064	1.41	0.00501	-1.14	0.06973	0.25	0.357993
blue	Os.14330.1.S1_at	AK059285.1	glutathione S-transferase, N-terminal domain containing protein, expressed	LOC_Os06g12630	Os06g0232600	2054	none	-1.16	0.93	-0.27	0.001265	0.000836	0.034609	-0.75	0.000116	-2.04	0.00236	-0.68	0.021077	0.61	0.000217	1.24	0.000129	-0.27	0.034609
blue	Os.14346.1.S1_at	AK069505.1	riboflavin biosynthesis protein-related, putative, expressed	LOC_Os03g58710	Os03g0801700	2038	none	-0.13	-0.06	-0.12	0.81599	0.638462	0.495581	0.9	0.008351	-0.77	0.056971	-0.53	0.021331	0.4	0.03156	-0.52	0.035204	-0.12	0.495581
blue	Os.14368.1.S1_at	AK099874.1	peptidyl-prolyl cis-trans isomerase, chloroplast precursor, putative, expressed	LOC_Os08g29370	Os08g0382400	2075	none	-3.68	0.02	-1.2	0.945316	0.000181	0.005969	-2.47	0.000103	-5.82	0.003104	-2.76	0.00223	0.61	0.11141	-0.56	0.187357	-1.2	0.005969
blue	Os.14369.1.A1_a_at	AK072357.1	5-AMP-activated protein kinase beta-1 subunit-related, putative, expressed	LOC_Os08g29160	Os08g0379300	2047	none	-0.2	-0.27	-0.05	0.195006	0.682196	0.813406	-0.38	0.10749	-0.41	0.740379	0.19	0.224975	-0.41	0.203891	-0.14	0.622651	-0.05	0.813406
blue	Os.14384.1.S1_at	AK065996.1	hydrolase, NUDIX family, domain containing protein, expressed	LOC_Os04g46280	Os04g0547900	2041	none	-0.55	-0.36	-0.64	0.398125	0.040615	0.074522	-0.14	0.244963	-1.2	0.174633	-0.32	0.119852	-0.27	0.403927	-0.45	0.565337	-0.64	0.074522
blue	Os.14409.1.S1_at	AK072887.1	pseudouridine synthase family protein, putative, expressed	LOC_Os06g50360	Os06g0717400	1727	none	0	0.49	0.98	0.113836	0.993184	0.046431	0.72	0.01961	-0.46	0.701975	-0.25	0.188391	0.52	0.173977	0.45	0.02963	0.98	0.046431
blue	Os.14423.1.S1_x_at	AK062617.1	expressed protein	LOC_Os06g11400	Os06g0217700	2071	none	-2.11	-0.23	0.14	0.587353	0.020642	0.676019	-1.01	0.042623	-2.48	0.305626	-2.84	0.00967	-0.94	0.057936	0.48	0.5479	0.14	0.676019
blue	Os.14433.1.S1_at	AK120394.1	expressed protein	LOC_Os02g56940	Os02g0814400	2072	none	1.4	-0.28	0.44	0.207212	0.003466	0.056211	0.45	0.280211	2.48	0.002124	1.28	0.053794	-0.52	0.145012	-0.05	0.883567	0.44	0.056211
blue	Os.14483.1.S1_x_at	BI806247	HORMA domain containing protein, putative, expressed	LOC_Os01g07170	Os01g0165800	1574	none	0.58	0.53	0.37	0.185244	0.227913	0.281423	1.71	0.021273	-1.64	0.00509	1.66	0.071696	0.91	0.074514	0.15	0.68116	0.37	0.281423
blue	Os.14493.1.S1_at	AK065700.1	expressed protein	LOC_Os02g03670	Os02g0129300	2081	none	-2.99	-0.31	-0.17	0.364789	0.012664	0.388981	-1	0.021116	-6.34	0.00275	-1.63	0.008843	0.15	0.532176	-0.78	0.013719	-0.17	0.388981
blue	Os.14496.1.S1_at	AK067587.1	pentatricopeptide, putative, expressed	LOC_Os08g09270	Os08g0191900	1998	none	-0.41	0.7	1.26	0.033436	0.61305	0.001096	0.03	0.813168	-1.09	0.630672	-0.19	0.531322	0.97	0.07351	0.42	0.267822	1.26	0.001096
blue	Os.14558.1.S1_at	AK068864.1	methyltransferase, putative, expressed	LOC_Os07g14350	Os07g0247100	2075	none	-0.76	0.55	-0.59	0.003123	0.006424	0.004734	-0.32	0.02874	-1.47	0.010602	-0.47	0.048704	0.25	0.28207	0.84	0.000816	-0.59	0.004734
blue	Os.14574.1.S1_at	AK103652.1	synaptic vesicle 2-related protein, putative, expressed	LOC_Os04g51970	Os04g0609200	1434	none	0.61	0.22	-0.4	0.209137	0.01945	0.086457	0.64	0.130932	0.17	0.650451	1.03	0.001563	-0.08	0.577135	0.53	0.106002	-0.4	0.086457
blue	Os.14601.1.S1_at	AK069586.1	LIM domain-containing protein, putative, expressed	LOC_Os03g16090	Os03g0267800	1859	Orphans	-0.66	-0.05	-0.27	0.753412	0.017657	0.03578	-1.04	0.010954	-0.02	0.970364	-0.93	0.013275	-0.43	0.008449	0.32	0.125965	-0.27	0.03578
blue	Os.14625.1.S1_at	AK065179.1	5-nucleotidase domain-containing protein, putative, expressed	LOC_Os01g14810	Os01g0250900	2075	none	-1.09	-0.11	0.1	0.220513	0.001223	0.240563	-0.62	0.011802	-1.91	0.005305	-0.75	0.047401	-0.05	0.653757	-0.16	0.28739	0.1	0.240563
blue	Os.14640.1.S1_at	AK059555.1	mttA/Hcf106 family protein, putative, expressed	LOC_Os11g37130	Os11g0580800	2060	none	-0.85	0.67	0.77	0.001146	0.060521	0.007719	-0.2	0.001979	-1.91	0.0493	-0.45	0.001837	0.38	0.115017	0.96	0.023055	0.77	0.007719
blue	Os.14671.1.S1_at	AK063949.1	kinesin motor domain containing protein, putative, expressed	LOC_Os07g01490	Os07g0105700	2041	none	0.84	-0.93	-0.4	4.5e-05	2.4e-05	0.101672	0.89	0.044805	0.65	0.008672	0.98	0.07513	-1.11	0.003652	-0.76	0.001908	-0.4	0.101672
blue	Os.14694.1.S1_at	AK061426.1	cytochrome b561, putative, expressed	LOC_Os04g45090	Os04g0533500	2065	none	-1.4	-0.34	-1.58	0.253103	0.007395	0.009852	0.15	0.694656	-3.04	0.002692	-1.31	0.03014	0.31	0.278193	-1	0.07099	-1.58	0.009852
blue	Os.1475.1.S1_at	AK060964.1	HAD superfamily phosphatase, putative, expressed	LOC_Os01g09540	Os01g0191200	2022	none	-0.39	-1.31	-0.09	0.01795	0.367815	0.296299	0.12	0.117124	-1.21	0.12791	-0.09	0.432761	-2.17	0.008309	-0.45	0.540728	-0.09	0.296299
blue	Os.14791.1.S1_at	AK058434.1	rubredoxin family protein, putative, expressed	LOC_Os11g32500	Os11g0528500	2072	none	-1.99	-0.51	-1.29	0.260189	0.010606	0.002119	-0.55	0.164777	-4.46	7.7e-05	-0.97	0.044418	0.04	0.941624	-1.07	0.238731	-1.29	0.002119
blue	Os.14817.1.S1_a_at	AK067203.1	CRS1/YhbY domain containing protein, expressed	LOC_Os10g36860	Os10g0512500	2074	none	-1.13	0.03	-1.04	0.913149	0.149335	0.023159	0.01	0.821524	-2.34	0.248975	-1.07	0.01736	0.39	0.178891	-0.33	0.450272	-1.04	0.023159
blue	Os.14853.1.S1_at	AK104081.1	protein kinase family protein, putative, expressed	LOC_Os08g02050	Os08g0112500	1955	none	1	-0.08	-1.62	0.541971	0.002543	0.000414	0.52	0.032608	1.69	0.000627	0.78	0.012246	-0.28	0.092808	0.12	0.605005	-1.62	0.000414
blue	Os.14855.1.S1_at	AK067661.1	PDE312/PTAC10, putative, expressed	LOC_Os01g67570	Os01g0901900	1981	none	-0.22	-0.07	0.17	0.55462	0.73785	0.308086	0.37	0.084914	-1.07	0.492395	0.05	0.754645	0.08	0.431864	-0.23	0.395549	0.17	0.308086
blue	Os.14877.1.S1_at	AK099437.1	expressed protein	LOC_Os03g10180	Os03g0198300	2049	none	-0.77	0.27	0.72	0.32813	0.016828	0.013287	0.06	0.543661	-1.7	0.018098	-0.68	0.007202	0.54	0.020759	0.01	0.981113	0.72	0.013287
blue	Os.14941.2.S1_a_at	CA762387	GTP binding protein, putative, expressed	LOC_Os12g09570	Os12g0197400	2066	none	-0.48	0.19	0.45	0.238636	0.002215	0.0217	-0.02	0.637239	-0.89	0.002216	-0.52	0.026412	0.18	0.396834	0.2	0.355059	0.45	0.0217
blue	Os.14956.1.S1_at	AK068214.1	expressed protein	LOC_Os11g32360	Os11g0526800	2075	none	-0.55	0.12	0	0.449243	0.033693	0.964727	-0.12	0.372366	-1.22	0.001736	-0.31	0.024734	0.22	0.116936	0.03	0.827282	0	0.964727
blue	Os.14971.1.S1_at	AK063556.1	mitochondrial carrier protein, putative, expressed	LOC_Os08g40850	Os08g0520000	1563	none	0.09	-1.36	-1.98	0.000327	0.906263	0.018178	1.4	0.163621	-2.52	0.234305	1.4	0.022103	-1.59	0.006614	-1.13	0.023576	-1.98	0.018178
blue	Os.14998.1.S1_at	AK100347.1	steroid nuclear receptor, ligand-binding, putative, expressed	LOC_Os04g37670	Os04g0449500	2017	none	1.53	-0.06	0.82	0.695663	0.00032	0.000445	1.51	0.061719	1.38	0.002087	1.69	0.010666	-0.25	0.011165	0.13	0.706706	0.82	0.000445
blue	Os.15072.1.S1_at	AK067837.1	GDSL-like lipase/acylhydrolase, putative, expressed	LOC_Os05g06710	Os05g0159200	1797	none	0.39	-1.21	-0.32	0.001149	0.172221	0.012007	-0.39	0.05892	0.69	0.03004	0.87	0.001485	-1.82	1.7e-05	-0.6	0.096135	-0.32	0.012007
blue	Os.15138.1.S1_at	AK103432.1	Myb transcription factor, putative, expressed	LOC_Os01g41900	Os01g0603300	1819	MYB-related	-0.88	0.17	-0.29	0.58764	0.116836	0.296198	-1.97	0.001433	-0.62	0.630339	-0.06	0.670831	0.47	0.325525	-0.13	0.808327	-0.29	0.296198
blue	Os.15183.1.S1_at	CR291996	high light inducible protein, putative, expressed	LOC_Os01g40710	Os01g0589800	2074	none	-1.18	-0.21	-0.97	0.334842	0.003208	0.000481	-0.61	0.002096	-2.41	0.000133	-0.5	0.023465	0.04	0.888109	-0.45	0.295445	-0.97	0.000481
blue	Os.15198.1.S1_at	BM418675	B-box zinc finger family protein, putative, expressed	LOC_Os01g10580	Os01g0202500	1592	Orphans	0.19	0.08	0.55	0.630371	0.623934	0.014645	-0.26	0.008938	0.76	0.52174	0.07	0.112731	0.09	0.544067	0.06	0.861176	0.55	0.014645
blue	Os.15218.1.S1_at	AK107758.1	CREG1 precursor, putative, expressed	LOC_Os06g13100	Os06g0238300	2055	none	-0.31	0.05	0.47	0.619617	0.12786	0.024144	-0.16	0.201933	-0.5	0.098399	-0.27	0.027392	0.14	0.395751	-0.03	0.840805	0.47	0.024144
blue	Os.15250.1.S1_at	AK106063.1	AIR12, putative, expressed	LOC_Os08g24790	Os08g0335600	2055	none	1.8	-1.36	-1.82	0.001755	0.011622	0.09552	-0.33	0.530442	3.56	0.006585	2.17	0.111929	-1.96	0.003124	-0.76	0.160281	-1.82	0.09552
blue	Os.15284.1.S1_at	AK059307.1	expressed protein	LOC_Os07g48280	Os07g0680600	1683	none	0.91	-1.1	0.19	0.118629	0.08284	0.146286	-0.04	0.969896	1.87	0.000246	0.91	0.031323	-1.39	0.134638	-0.82	0.489516	0.19	0.146286
blue	Os.15287.1.S1_at	AK100123.1	expressed protein	LOC_Os03g01920	Os03g0109700	2069	none	-2.03	-0.08	-0.2	0.800522	0.001105	0.485657	-0.85	0.001496	-3.89	0.001378	-1.36	0.018871	0.32	0.29921	-0.48	0.145334	-0.2	0.485657
blue	Os.15295.3.S1_x_at	AK065852.1	expressed protein	LOC_Os01g70460	Os01g0930000	2075	none	-1.74	-0.13	-0.16	0.609371	0.073074	0.331588	-0.18	0.25004	-4.75	0.011872	-0.28	0.490489	0.08	0.744021	-0.33	0.48269	-0.16	0.331588
blue	Os.15301.1.S1_at	AK067803.1	eukaryotic translation initiation factor 4B, putative, expressed	LOC_Os02g24330	Os02g0439700	2023	none	-0.44	0.11	-0.32	0.21397	0.002166	0.038181	0.02	0.803893	-1.01	0.000353	-0.34	0.060305	0.01	0.851139	0.21	0.003458	-0.32	0.038181
blue	Os.15338.1.S1_a_at	AY151042.1	MYB family transcription factor, putative, expressed	LOC_Os01g34060	Os01g0524500	2058	MYB-related	-1.87	-1.41	0.01	0.002072	0	0.958717	-1.75	0.003074	-1.76	0.015565	-2.09	0.000585	-1.05	0.133456	-1.77	0.033309	0.01	0.958717
blue	Os.15355.1.S1_x_at	AK067000.1	peroxidase precursor, putative, expressed	LOC_Os02g14440	Os02g0240300	2044	none	-2.99	-0.81	-0.56	0.320326	4.3e-05	0.612438	-3.25	0.000108	-2.45	0.163982	-3.26	0.001004	0.01	0.991352	-1.64	0.26443	-0.56	0.612438
blue	Os.1541.1.S1_at	AK069233.1	cyclin-L1-1, putative, expressed	LOC_Os01g27940	Os01g0377500	1055	none	0.03	0.19	0.4	0.00107	0.675811	0.009353	0.21	0.046007	-0.02	0.911989	-0.11	0.20613	0.2	0.027539	0.19	0.067663	0.4	0.009353
blue	Os.15412.1.S1_x_at	AK111398.1	transposon protein, putative, CACTA, En/Spm sub-class, expressed	LOC_Os01g66930	Os01g0894100	1735	none	-0.2	0.28	-0.22	0.200932	0.72368	0.429165	0.21	0.674035	-1.27	0.424601	0.46	0.544721	0.55	0.116123	0.02	0.924798	-0.22	0.429165
blue	Os.15427.1.S1_at	AK062137.1	expressed protein	LOC_Os03g64020	Os03g0857400	2064	none	-0.57	-0.39	0.06	0.285677	0.002854	0.291696	-0.28	0.024376	-1.14	0.006253	-0.28	0.038876	-0.19	0.572679	-0.6	0.335457	0.06	0.291696
blue	Os.15428.1.S1_at	AK065414.1	DNA-binding protein DSP1, putative, expressed	LOC_Os01g50622	Os01g0702000	1703	none	0.02	0.39	0.32	0.416252	0.979668	0.002768	0.85	0.017689	-0.87	0.686498	0.09	0.438737	0.1	0.661817	0.69	0.532191	0.32	0.002768
blue	Os.15498.1.S1_at	AK111827.1	disease resistance protein RPM1, putative, expressed	LOC_Os10g07978	Os10g0163040	1561	none	-0.25	-1.95	1.04	0.002648	0.399616	0.017188	0.18	0.661753	-0.89	0.06583	-0.03	0.950742	-1.88	0.012632	-2.02	0.115421	1.04	0.017188
blue	Os.15568.1.S1_at	BM038713	expressed protein	LOC_Os02g03940	Os02g0132200	1236	none	0.18	-1.04	-0.53	0.000387	0.585144	0.051343	-0.2	0.452922	1.46	0.034141	-0.72	0.150163	-1.24	0.009533	-0.85	0.00794	-0.53	0.051343
blue	Os.15581.1.S1_at	BM038754	transferase family protein, putative, expressed	LOC_Os02g28200	Os02g0483800	1954	none	-1.85	0.84	0.43	0.00465	0.004508	0.099319	-0.86	0.172402	-2.45	0.012766	-2.25	0.021184	0.79	0.00628	0.88	0.14521	0.43	0.099319
blue	Os.15637.1.S1_s_at	AK062535.1	cytochrome P450, putative, expressed	LOC_Os03g14420	Os03g0248300	2070	none	-1.1	0.52	0.14	0.374092	0.099202	0.759144	-0.65	0.017792	-1.45	0.296911	-1.19	0.006147	0.9	0.401598	0.13	0.869659	0.14	0.759144
blue	Os.15657.1.S1_at	AK100534.1	expressed protein	LOC_Os03g11580	Os03g0214900	1627	none	-0.06	-0.34	-0.2	0.001273	0.583979	0.062105	-0.39	0.015427	0.06	0.738328	0.16	0.413259	-0.33	0.012151	-0.36	0.041195	-0.2	0.062105
blue	Os.15690.1.S1_at	AK065022.1	pentatricopeptide containing protein, putative, expressed	LOC_Os02g07360	Os02g0170000	2077	none	-1.49	-0.08	-0.73	0.630838	0.021217	0.003307	-0.69	0.000384	-3.07	0.025655	-0.7	0.079445	0.01	0.910068	-0.17	0.526314	-0.73	0.003307
blue	Os.15707.1.S1_at	AK061787.1	mTERF domain containing protein, expressed	LOC_Os08g40430	Os08g0515800	2076	mTERF	-1.49	0.17	-0.22	0.245527	0.039514	0.344631	-0.48	0.070116	-2.7	0.105576	-1.27	0.010215	0.28	0.166219	0.05	0.758753	-0.22	0.344631
blue	Os.15715.1.S1_at	AI978519	transposon protein, putative, unclassified, expressed	LOC_Os07g31420	Os07g0496600	1975	FAR1	-0.35	0.14	-0.32	0.613864	0.21479	0.011806	0.33	0.03825	-1.05	0.013024	-0.35	0.042234	0.63	0.163899	-0.34	0.02805	-0.32	0.011806
blue	Os.15723.1.S1_a_at	AK067116.1	NAD dependent epimerase/dehydratase family protein, putative, expressed	LOC_Os05g01970	Os05g0110300	2075	none	-1.18	-0.15	-1.76	0.361984	0.009972	0.000361	-0.65	0.009136	-1.9	0.091792	-0.99	0.00281	-0.1	0.688895	-0.2	0.310486	-1.76	0.000361
blue	Os.15734.1.S1_at	AK065348.1	expressed protein	LOC_Os08g25700	Os08g0345400	2078	none	-1.39	0.81	-0.11	0.00371	0.00597	0.432488	-0.52	0.010524	-2.54	0.010502	-1.11	0.000369	0.79	0.019658	0.82	0.013903	-0.11	0.432488
blue	Os.15736.1.S1_at	AK100237.1	CS domain containing protein, putative, expressed	LOC_Os10g42700	Os10g0577700	2072	none	-1.13	-0.33	-2.16	0.307949	0.002037	0.00016	-0.53	0.01497	-1.67	0.051709	-1.2	0.000336	-0.03	0.840817	-0.62	0.145142	-2.16	0.00016
blue	Os.15757.1.S1_at	AK058536.1	CCT/B-box zinc finger protein, putative, expressed	LOC_Os02g39710	Os02g0610500	1805	C2C2-CO-like	-0.31	1.52	-0.37	0.019205	0.25214	0.017859	-0.46	0.055362	-0.86	0.041696	0.38	0.163426	0.74	0.015278	2.3	0.073788	-0.37	0.017859
blue	Os.15797.1.S1_at	AK067124.1	TKL_IRAK_CrRLK1L-1.10 - The CrRLK1L-1 subfamily has homology to the CrRLK1L homolog, expressed	LOC_Os05g06990	Os05g0162500	2064	none	1.52	-0.33	-0.95	0.064277	0.001886	0.006935	0.19	0.649333	3.3	0.002316	1.09	0.024742	-0.57	0.009188	-0.08	0.76195	-0.95	0.006935
blue	Os.15812.1.S1_at	AK062570.1	OsFBK12 - F-box domain and kelch repeat containing protein, expressed	LOC_Os03g07530	Os03g0171600	920	none	0.4	-0.69	-1.59	6e-06	0.110443	0.002898	-0.1	0.362024	0.61	0.109568	0.7	0.02209	-0.74	0.001175	-0.65	0.015202	-1.59	0.002898
blue	Os.15825.1.S2_at	AK102284.1	SNF2 family N-terminal domain containing protein, expressed	LOC_Os04g53720	Os04g0629300	2007	none	1.66	-1.8	0.58	3.4e-05	1e-06	0.024853	1.2	0.008262	1.95	0.006284	1.83	0.018086	-2.2	0.002741	-1.39	0.025577	0.58	0.024853
blue	Os.15853.1.S1_at	AK100801.1	expressed protein	LOC_Os02g37610	Os02g0588700	1583	none	0.28	1.08	0.18	0.000144	0.206266	0.45429	0.59	0.011787	-0.68	0.106661	0.92	0.002211	1.09	0.008889	1.07	0.038975	0.18	0.45429
blue	Os.15864.1.S1_s_at	AK058375.1	expressed protein	LOC_Os01g72950	Os01g0959900	2073	none	-1.24	-0.58	-1.16	0.163947	0.011388	0.000326	-0.57	0.001041	-2.64	7.6e-05	-0.51	0.015543	-0.06	0.891247	-1.09	0.062891	-1.16	0.000326
blue	Os.15985.1.S1_at	AK064185.1	PPR repeat domain containing protein, putative, expressed	LOC_Os11g24570	Os11g0433600	2005	none	-0.76	0.04	-0.19	0.875481	0.173072	0.071137	0.21	0.114538	-1.87	0.148273	-0.64	0.005013	0	0.99	0.07	0.804789	-0.19	0.071137
blue	Os.15987.1.S1_at	AK068833.1	regulator of ribonuclease, putative, expressed	LOC_Os02g52450	Os02g0762100	2065	none	-1.67	-0.26	-1.57	0.288023	0.008945	0.043792	-0.25	0.108808	-2.85	0.014856	-1.91	0.015101	-0.66	0.171555	0.14	0.437569	-1.57	0.043792
blue	Os.16121.1.S1_at	BI811737	peroxidase precursor, putative, expressed	LOC_Os01g22370	Os01g0327400	1919	none	0.83	-0.02	-0.77	0.902205	0.018822	0.01038	0.47	0.192383	0.65	0.149221	1.37	0.027162	-0.03	0.900085	-0.01	0.967752	-0.77	0.01038
blue	Os.16162.1.S1_at	AK070561.1	protein kinase PKN/PRK1, effector, putative, expressed	LOC_Os08g33330	Os08g0430100	1642	none	-0.35	0.35	1.05	0.01401	0.032822	0.003565	-0.23	0.276648	-0.61	0.02365	-0.22	0.084854	0.47	0.055384	0.23	0.190834	1.05	0.003565
blue	Os.16320.1.S1_at	AK072014.1	STE_PAK_Ste20_Slob_Wnk.5 - STE kinases include homologs to sterile 7, sterile 11 and sterile 20 from yeast, expressed	LOC_Os07g39520	Os07g0584100	2047	none	1.01	0.74	-0.95	0.000311	0.039181	0.083946	0.48	0.106054	1.69	3.9e-05	0.86	0.012984	0.74	0.014982	0.74	0.00721	-0.95	0.083946
blue	Os.16324.1.S1_at	AK068994.1	expressed protein	LOC_Os12g38870	Os12g0577800	1843	none	-0.31	-0.74	-1.08	1e-06	0.019968	0.000436	-0.36	0.001628	-0.32	0.187663	-0.26	0.02067	-0.68	0.004933	-0.8	0.005038	-1.08	0.000436
blue	Os.16401.1.S1_at	AK109541.1	OsCML27 - Calmodulin-related calcium sensor protein, expressed	LOC_Os03g21380	Os03g0331700	1872	none	1.73	-1.9	-1.23	0.004652	0.027847	0.073636	0.62	0.141745	2.2	0.00015	2.37	0.001492	-2.64	0.0012	-1.15	0.066529	-1.23	0.073636
blue	Os.16446.1.S1_at	AK121658.1	AT hook motif domain containing protein, expressed	LOC_Os06g22030	Os06g0326000	2009	none	0.12	0.5	-0.56	0.018907	0.59962	0.009687	0.15	0.442974	0.01	0.984901	0.2	0.52801	0.22	0.310805	0.77	0.078974	-0.56	0.009687
blue	Os.16466.1.S1_at	AK072007.1	palmitoyltransferase TIP1, putative, expressed	LOC_Os11g34860	Os11g0549700	1425	none	0.34	0.42	1.04	0.024811	0.018079	0.000341	0.4	0.026021	-0.11	0.198523	0.71	0.025358	0.67	0.003539	0.18	0.223788	1.04	0.000341
blue	Os.16476.1.A1_at	CF277273	VHS and GAT domain containing protein, expressed	LOC_Os11g09329	Os11g0199700	1222	none	0.33	0.42	-0.19	0.037928	0.081572	0.304696	0.99	0.004657	-0.32	0.116038	0.32	0.340769	0.26	0.201829	0.57	0.142017	-0.19	0.304696
blue	Os.16502.1.S1_at	AK105395.1	CR084 protein, putative, expressed	LOC_Os02g08380	Os02g0180200	2075	none	-0.72	0.12	-0.14	0.152856	0.032455	0.21081	-0.43	0.002783	-1.26	0.152618	-0.47	0.039774	0	0.96973	0.24	0.183934	-0.14	0.21081
blue	Os.16556.1.S1_at	AK103466.1	la domain containing protein, putative, expressed	LOC_Os03g06070	Os03g0156500	1897	none	0.23	0.08	-0.12	0.037753	0.119612	0.008714	-0.17	0.286426	0.36	0.286656	0.5	0.101741	0.05	0.388618	0.1	0.056175	-0.12	0.008714
blue	Os.16563.1.S1_at	AK105640.1	expressed protein	LOC_Os07g38840	Os07g0575900	1521	none	1.06	-2.8	1.15	1.1e-05	0.146112	0.206535	-0.06	0.7696	3.29	0.003708	-0.05	0.956416	-2.98	0.002769	-2.62	0.008051	1.15	0.206535
blue	Os.16593.1.S1_at	BI803439	retrotransposon protein, putative, unclassified, expressed	LOC_Os11g11320	none	2070	none	-2.54	-1.39	-0.7	0.000189	0.000149	0.005739	-1.93	0.004331	-3.91	0.000113	-1.79	0.003451	-1.53	0.012256	-1.25	0.050407	-0.7	0.005739
blue	Os.16645.1.A1_at	CB628276	uncharacterized protein ycf45, putative, expressed	LOC_Os12g10640	Os12g0209000	2073	none	-1.7	0.23	-1.4	0.369702	0.008667	0.044663	-0.5	0.026378	-3.32	0.042956	-1.28	0.012208	0.22	0.603032	0.24	0.536584	-1.4	0.044663
blue	Os.16681.1.S1_at	CR286821	ornithine carbamoyltransferase, putative, expressed	LOC_Os02g47590	Os02g0704800	1955	none	-0.01	0.01	0.22	0.804412	0.955705	0.108331	0.13	0.254664	-0.11	0.717592	-0.04	0.514612	0.06	0.415822	-0.04	0.585248	0.22	0.108331
blue	Os.16683.1.S1_at	AK112088.1	AP2 domain containing protein, expressed	LOC_Os11g03540	Os11g0129700	1962	AP2-EREBP	1.31	0.04	-0.67	0.831696	0.004973	0.005279	0.37	0.459583	1.54	0.011384	2	0.067907	-0.19	0.438539	0.27	0.448021	-0.67	0.005279
blue	Os.16692.2.S1_at	AK120900.1	expressed protein	LOC_Os10g35800	Os10g0501900	2076	none	-1.65	0.59	0.55	0.174195	0.002852	0.016578	-1.07	0.007826	-2.91	0.007196	-0.97	0.055192	1.36	0.00615	-0.19	0.588847	0.55	0.016578
blue	Os.16733.1.S1_at	AK058619.1	expressed protein	LOC_Os02g15750	none	2066	none	-2.51	0.95	-0.64	0.216094	0.002223	0.029135	-0.84	0.004864	-4.41	0.007733	-2.28	0.035591	1.52	0.069174	0.38	0.750367	-0.64	0.029135
[truncated: 16,818 more rows]
